# Supplementary material for: Alterations of the Transcriptome of Sulfolobus acidocaldarius by Exoribonuclease aCPSF2
Source: PLoS One. 2013 Oct 7;8(10):e76569. doi: 10.1371/journal.pone.0076569 (PMC3792030; doi:10.1371/journal.pone.0076569)
Supplement: Table S3 — Differential abundance of transcripts in MW001 and MW001∆2362 during logarithmic growth. (XLS) [file pone.0076569.s008.xls]

## Sheet: Sheet1
Table S3. Differential abundance of transcripts in MW001 and MW001∆2362 during logarithmic growth (significance 5%).
index	id	baseMean	baseMeanA	baseMeanB	foldChange	log2FoldChange	pval	padj	resVarA	resVarB
1769	Saci_1821	740.199	1470.67	9.73265	0.00661785	-7.23942	1.2277e-13	5.79966e-11	10.6046	0.000500139
1803	Saci_1855	570.189	1131.7	8.6787	0.00766873	-7.0268	3.71401e-14	2.19312e-11	6.25886	0.000204161
1049	Saci_1074	241.089	477.777	4.40111	0.00921164	-6.76233	2.42754e-15	2.86693e-12	12.6463	0.00289095		Legend:
863	Saci_0886	315.769	625.296	6.24318	0.00998437	-6.64611	9.09058e-15	7.15732e-12	12.3026	0.000360079
1692	Saci_1744	78.0691	154.562	1.57624	0.0101981	-6.61556	6.14467e-12	1.61264e-09	7.76631	0.00556337
1027	Saci_1052	545.171	1074.57	15.7718	0.0146773	-6.09027	8.87014e-13	2.99304e-10	9.41203	0.000893067		id	NCBI GenBank locus tag.
1657	Saci_1709	141.33	278.516	4.14467	0.0148813	-6.07036	5.18843e-12	1.53188e-09	14.2175	0.012272		baseMean	Mean transcript levels across all replicates and strains
1655	Saci_1707	24.4403	48.0925	0.788118	0.0163875	-5.93126	3.03528e-06	0.000174862	10.9949	0.00953233		baseMeanA	Mean transcript levels across all replicates of MW001
1702	Saci_1754	263.212	516.507	9.91793	0.0192019	-5.7026	2.13406e-13	8.40107e-11	0.672044	0.0160256		baseMeanB	Mean transcript levels across all replicates of MW001∆2362
1730	Saci_1782	224.608	439.095	10.122	0.023052	-5.43896	7.12048e-12	1.68186e-09	1.56335	0.000229723		foldChange	Ratio of the mean transcript levels [baseMeanB/baseMeanA] [MW001D2362 vs MW001]
1128	Saci_1163	105.747	206.304	5.18923	0.0251533	-5.31311	1.94007e-11	4.16585e-09	7.55473	0.0229789		log2FoldChange	Logarithmic (base 2) FoldChange
1888	Saci_1942	49.5365	96.5757	2.49727	0.0258582	-5.27323	5.00186e-08	4.544e-06	9.58699	0.00205166		pval	Uncorrected P-value from the negative binomial test
1910	Saci_1964	52.831	102.837	2.82487	0.0274694	-5.18603	2.41632e-08	2.59425e-06	15.2085	0.0155864		padj	P-value adjusted for multiple testing using Benjamini-Hochberg
712	Saci_0729	1485.78	2886	85.5625	0.0296474	-5.07595	8.69934e-08	7.54025e-06	9.30683	0.00240241		resVarA	Dispersion estimated from the replicates of MW001
353	Saci_0357	18466.9	35828.9	1104.89	0.0308381	-5.01914	0.000180953	0.00569648	10.0705	0.00539379		resVarB	Dispersion estimated from the replicates of MW001∆2362
1693	Saci_1745	180.28	349.649	10.9101	0.0312031	-5.00217	8.04811e-11	1.46228e-08	3.81408	0.00125687
1052	Saci_1077	12.9434	25.0986	0.788118	0.0314009	-4.99305	0.000811564	0.0191691	7.98423	0.02413
2202	Saci_2272	4506.58	8725.35	287.823	0.032987	-4.92196	8.35944e-05	0.00278894	8.69397	0.00255867
1768	Saci_1820	76.6661	147.939	5.3933	0.0364563	-4.77769	3.72082e-08	3.6619e-06	13.8039	0.0333234
1057	Saci_1084	37.9567	73.1503	2.76311	0.0377731	-4.7265	8.266e-06	0.000415411	6.64039	0.0558205
1951	Saci_2009	160.722	309.684	11.76	0.0379742	-4.71884	1.53959e-10	2.59752e-08	0.254102	0.0280919
919	Saci_0943	1514.03	2915.39	112.671	0.038647	-4.6935	8.79234e-07	6.29318e-05	9.27481	0.000186668
1671	Saci_1723	50.2261	96.5115	3.94059	0.0408303	-4.61422	8.93848e-08	7.54025e-06	10.0791	0.071974
2118	Saci_2188	440.727	843.943	37.5115	0.0444479	-4.49174	1.31319e-09	1.9386e-07	4.84148	0.0420531
850	Saci_0873	113.293	216.862	9.72325	0.0448361	-4.4792	1.80408e-09	2.50661e-07	13.4996	0.0399994
2142	Saci_2212	130.732	250.164	11.2995	0.0451683	-4.46854	9.4794e-10	1.49269e-07	4.60521	0.0480195
872	Saci_0895	13.6138	25.979	1.24864	0.0480634	-4.37892	0.00116977	0.0248919	0.954971	0.00382558
1213	Saci_1248	300.037	571.426	28.6475	0.0501333	-4.31809	2.51677e-09	3.30256e-07	8.31002	0.0288713
350	Saci_0354	25.6884	48.8796	2.49727	0.0510903	-4.29081	6.87316e-05	0.0024976	8.42777	0.0058989
1379	Saci_1415	25.6039	48.7105	2.49727	0.0512676	-4.28581	6.08166e-05	0.00224451	5.07256	0.00592967
2060	Saci_2124	41.0169	77.9603	4.07351	0.0522511	-4.25839	2.92137e-06	0.000172507	0.0668893	0.0318051
2165	Saci_2235	232.084	440.966	23.2018	0.0526159	-4.24836	9.55176e-09	1.12806e-06	0.51024	0.00104669
1804	Saci_1856	373.623	708.591	38.6554	0.0545525	-4.19621	4.47204e-08	4.22518e-06	6.10015	0.00286089
844	Saci_0867	124.47	235.338	13.6021	0.0577981	-4.11283	2.00903e-08	2.25968e-06	10.5162	0.0256636
2167	Saci_2237	271.636	513.101	30.1714	0.0588019	-4.08799	3.55524e-08	3.65107e-06	8.2804	9.15498e-06
1129	Saci_1164	60.9818	115.127	6.83662	0.0593833	-4.0738	1.95491e-06	0.000124797	8.55064	0.000945564
1979	Saci_2040	13.0401	24.5039	1.57624	0.0643258	-3.95846	0.0020169	0.0375111	4.54314	0.0921138
1759	Saci_1811	208.74	391.241	26.2402	0.0670691	-3.89821	5.62496e-07	4.28585e-05	7.1626	0.0739618
1642	Saci_1692	31.9219	59.7702	4.07351	0.0681528	-3.87508	5.36139e-05	0.00204252	10.6527	0.0473972
2039	Saci_2102	127.707	238.65	16.764	0.070245	-3.83146	6.7017e-07	4.94669e-05	0.372771	0.0057272
1662	Saci_1714	121.407	226.121	16.6928	0.0738224	-3.7598	4.48165e-07	3.65023e-05	2.64103	0.0137185
2281	Saci_2351	55.4408	103	7.88118	0.076516	-3.70809	2.08888e-06	0.000129841	13.2373	0.240971
1736	Saci_1788	578.435	1073.06	83.8104	0.0781041	-3.67846	2.69851e-06	0.000163433	8.37687	0.00011913
2141	Saci_2211	139.387	258.396	20.3769	0.0788593	-3.66458	9.74805e-07	6.77203e-05	2.25065	9.42479e-06
1814	Saci_1866	251.113	465.289	36.9368	0.0793847	-3.655	4.67713e-07	3.68246e-05	4.96441	0.0068611
1029	Saci_1054	263.197	487.473	38.9212	0.0798428	-3.64669	1.67146e-06	0.000109667	2.55155	0.0158281
167	Saci_0169	40.6861	74.9343	6.43786	0.0859134	-3.54097	3.45712e-05	0.00136095	10.2289	0.134094
2226	Saci_2296	68.8691	126.828	10.9101	0.086023	-3.53913	9.49096e-06	0.000457503	5.51581	0.00779636
2238	Saci_2308	460.151	846.49	73.8119	0.0871976	-3.51957	3.14067e-06	0.000176625	6.95668	0.00252698
2168	Saci_2238	98.811	181.584	16.0376	0.0883203	-3.50111	3.94227e-06	0.000211628	4.01719	0.00238596
852	Saci_0875	42.1984	77.3655	7.0313	0.0908842	-3.45983	7.57854e-05	0.00267172	8.48538	0.0351492
1077	Saci_1107	54.238	99.275	9.20098	0.0926817	-3.43157	3.66834e-05	0.00142043	9.26313	0.0134019
2040	Saci_2103	41.7279	76.3628	7.09306	0.0928864	-3.42839	2.37057e-05	0.00101805	2.184	0.305564
1890	Saci_1944	510.488	933.704	87.2716	0.0934682	-3.41938	7.36114e-06	0.000377978	0.0614327	0.028122
299	Saci_0303	47.3288	86.5013	8.15642	0.0942924	-3.40671	0.000368537	0.0106157	4.91378	0.21485
2149	Saci_2219	611.212	1115.16	107.259	0.0961824	-3.37808	1.31617e-05	0.000609566	6.27544	0.0109392
537	Saci_0551	24.8097	45.2183	4.40111	0.0973302	-3.36097	0.000438687	0.0120486	1.70839	0.169927
1792	Saci_1844	25.0277	45.5215	4.53403	0.099602	-3.32768	0.000771662	0.0185986	5.50541	0.0433228
2180	Saci_2250	227.791	411.961	43.6217	0.105888	-3.23939	1.35005e-06	9.1109e-05	6.34009	0.221457
310	Saci_0314	182.116	329.261	34.9712	0.106211	-3.23499	1.29371e-05	0.000609566	9.46688	0.00147168
1722	Saci_1774	24.2926	43.9183	4.66695	0.106264	-3.23427	0.00140057	0.0275679	1.72696	5.49868e-05
2125	Saci_2195	36.2325	65.4954	6.96954	0.106413	-3.23226	0.000891688	0.0204482	11.0966	0.0379986
2084	Saci_2148	108.668	196.241	21.0939	0.10749	-3.21773	9.13751e-06	0.000449641	2.47455	0.061919
1719	Saci_1771	55.994	100.954	11.0337	0.109293	-3.19372	1.58538e-05	0.000720128	11.6341	0.45803
1799	Saci_1851	34.5522	62.0731	7.0313	0.113275	-3.1421	0.000555134	0.0144091	10.1501	0.0479109
2151	Saci_2221	37.2801	66.9354	7.62474	0.113912	-3.13401	0.000652033	0.0162116	6.62193	0.000473326
1783	Saci_1835	39.4606	70.8359	8.08526	0.114141	-3.13112	0.000513057	0.0138464	3.45003	0.00027356
1623	Saci_1671	99.5476	178.524	20.5716	0.115232	-3.11739	2.84325e-05	0.00115789	9.23116	0.0130156
2046	Saci_2109	91.518	164.112	18.9242	0.115313	-3.11637	1.79288e-05	0.000799016	0.14773	0.100134
44	Saci_0044	232.519	416.73	48.3075	0.11592	-3.10879	1.86793e-05	0.000817047	6.16294	0.0119557
1130	Saci_1165	945	1693.62	196.378	0.115952	-3.1084	7.83472e-05	0.00269891	3.66532	0.143654
2145	Saci_2215	168.846	302.507	35.1847	0.116311	-3.10395	0.000113816	0.00373379	8.33111	0.215903
189	Saci_0191	532.571	953.543	111.599	0.117036	-3.09498	6.04243e-05	0.00224451	5.86436	0.0131073
834	Saci_0857	295.972	527.671	64.2739	0.121807	-3.03733	2.68882e-05	0.00111421	7.07899	0.0322453
352	Saci_0356	679.08	1210.18	147.976	0.122275	-3.0318	8.38335e-05	0.00278894	2.3018	0.0969016
1407	Saci_1448	90.6794	161.319	20.0399	0.124226	-3.00897	2.51996e-05	0.00106288	9.16412	0.160957
2181	Saci_2251	48.9418	86.9735	10.9101	0.125442	-2.99491	0.00038505	0.0109577	9.31812	0.0133932
1207	Saci_1242	88.7911	157.471	20.1111	0.127713	-2.96902	7.50596e-05	0.00267172	9.36125	0.021242
1599	Saci_1647	43.7612	77.4004	10.122	0.130775	-2.93485	0.000803004	0.0191585	8.96865	0.00459089
1673	Saci_1725	25.7873	45.5973	5.97734	0.13109	-2.93137	0.000879173	0.0203589	0.879121	0.329622
382	Saci_0386	610.958	1079.68	142.24	0.131743	-2.9242	0.000305225	0.00911685	6.0211	0.00108202
7	Saci_0007	95.8949	169.172	22.6178	0.133697	-2.90296	0.000268037	0.00811671	7.09806	0.0692249
2086	Saci_2150	43.535	76.7534	10.3167	0.134414	-2.89525	0.000521705	0.0138464	1.16806	0.0832479
2203	Saci_2273	191.222	336.624	45.8196	0.136115	-2.8771	0.000135998	0.0043409	8.34877	0.00887426
3	Saci_0003	560.938	986.349	135.527	0.137402	-2.86352	0.000330038	0.00962407	1.89783	0.00932218
2136	Saci_2206	33.368	58.6508	8.08526	0.137854	-2.85879	0.00235044	0.042653	8.92047	0.000353751
1319	Saci_1354	57.172	100.476	13.8679	0.138022	-2.85703	0.000437051	0.0120486	3.53294	0.0129023
2164	Saci_2234	32.4271	56.9019	7.95234	0.139755	-2.83903	0.00163759	0.0317049	2.10103	0.0201263
2091	Saci_2155	41.294	72.4042	10.1838	0.140652	-2.8298	0.000573093	0.0146787	0.0950848	0.187624
379	Saci_0383	141.946	248.602	35.2894	0.141952	-2.81653	7.8842e-05	0.00269891	2.42119	0.0748547
1798	Saci_1850	81.0977	141.491	20.7045	0.146331	-2.77269	0.000308784	0.00911685	3.60212	0.00369997
1363	Saci_1399	317.11	552.659	81.5601	0.147578	-2.76045	0.000183291	0.00569648	3.29383	0.0343269
1750	Saci_1802	166.144	289.261	43.0283	0.148753	-2.74901	2.94326e-05	0.0011783	5.6153	0.485236
1993	Saci_2056	30.4268	52.9724	7.88118	0.148779	-2.74876	0.000822085	0.0192254	0.176756	0.608237
2083	Saci_2147	44.1605	76.8175	11.5036	0.149752	-2.73935	0.0017978	0.0339712	0.861009	0.00119189
1568	Saci_1616	33.8076	58.6801	8.93514	0.152269	-2.71531	0.00132125	0.0265499	1.20466	0.227562
2235	Saci_2305	76.9723	133.568	20.3769	0.152559	-2.71256	0.000521732	0.0138464	4.20426	2.83754e-05
49	Saci_0049	69.3309	119.861	18.8007	0.156854	-2.6725	0.000933281	0.0211962	6.35127	0.00555895
1656	Saci_1708	49.6972	85.8541	13.5403	0.157713	-2.66462	0.00159845	0.0312029	8.40056	0.00186087
1354	Saci_1389	375.811	647.958	103.665	0.159987	-2.64397	0.000741474	0.0180553	7.27672	0.00320486
849	Saci_0872	349.036	599.853	98.2194	0.163739	-2.61053	0.00105205	0.0227977	8.47205	0.0339202
1106	Saci_1136	33.2729	57.0884	9.45742	0.165663	-2.59368	0.00101984	0.022725	1.15595	0.752037
166	Saci_0168	283.168	483.59	82.747	0.17111	-2.547	0.00057795	0.0146787	6.44747	0.0233455
1838	Saci_1892	70.6793	120.45	20.9086	0.173588	-2.52626	0.00273551	0.0478612	5.36168	0.113145
165	Saci_0167	73.0229	124.42	21.6256	0.173811	-2.52441	0.00131919	0.0265499	3.35772	0.000462236
516	Saci_0528	38.096	64.3702	11.8218	0.183653	-2.44495	0.00123456	0.025656	6.09632	0.938615
2154	Saci_2224	143.903	242.527	45.2785	0.186695	-2.42124	0.000636743	0.0159999	2.94354	0.113207
2076	Saci_2140	40.7014	68.5271	12.8757	0.187892	-2.41202	0.00195416	0.0366328	0.324301	0.510046
859	Saci_0882	371.522	624.457	118.587	0.189904	-2.39666	0.00253523	0.0450242	2.91493	0.00414298
1641	Saci_1691	86.2334	144.342	28.1252	0.194852	-2.35955	0.00111114	0.0238591	7.47791	0.165886
515	Saci_0527	71.2971	119.331	23.2636	0.194951	-2.35882	0.00165316	0.0317461	4.92905	0.10952
55	Saci_0055	127.166	212.338	41.9931	0.197765	-2.33814	0.00103325	0.0227977	7.39427	0.113797
2241	Saci_2311	234.881	391.055	78.7071	0.201269	-2.3128	0.000536319	0.0140754	1.32225	0.553427
331	Saci_0335	463.203	769.609	156.797	0.203735	-2.29523	0.0023656	0.042653	3.67342	0.132509
232	Saci_0236	79.4041	131.737	27.0712	0.205495	-2.28283	0.00132637	0.0265499	6.06368	0.30916
1135	Saci_1170	87.1131	143.869	30.3566	0.211001	-2.24468	0.00139643	0.0275679	4.92792	0.326957
1805	Saci_1857	325.976	530.924	121.028	0.227957	-2.13317	0.00210906	0.0389188	4.25776	0.446619
475	Saci_0484	150.45	240.585	60.3145	0.250699	-1.99597	0.00262817	0.0463265	5.46077	0.644744
52	Saci_0052	120.654	33.9896	207.319	6.0995	2.60869	0.00130129	0.0265499	0.0527196	18.5047
571	Saci_0585	60.8907	15.3157	106.466	6.9514	2.7973	0.00179142	0.0339712	0.151796	6.61485
566	Saci_0580	19.746	4.63494	34.8571	7.5205	2.91083	0.00240764	0.0430821	0.0495466	5.55566
1334	Saci_1369	57.2926	11.5378	103.047	8.93129	3.15887	0.00067502	0.0166083	0.0395766	7.08865
793	Saci_0816	20.3474	2.36703	38.3278	16.1924	4.01724	0.000437696	0.0120486	0.00377927	0.484014
1695	Saci_1747	499.24	998.481	0	0	-Inf	2.93217e-21	6.92578e-18	11.1328	0
1780	Saci_1832	47.6669	95.3338	0	0	-Inf	5.80728e-11	1.14307e-08	14.4976	0
2292	Saci_2362	34.4706	68.9411	0	0	-Inf	3.80739e-09	4.73319e-07	0.617782	0
2015	Saci_2078	17.3999	34.7999	0	0	-Inf	5.27734e-06	0.000277002	6.66744	0
664	Saci_0680	12.4006	24.8013	0	0	-Inf	0.000130035	0.00420744	6.47144	0
1770	Saci_1822	11.9255	23.8509	0	0	-Inf	0.000201559	0.00618288	11.8957	0
853	Saci_0876	9.24363	18.4873	0	0	-Inf	0.000974035	0.0219112	7.89939	0
307	Saci_0311	8.76556	17.5311	0	0	-Inf	0.00120425	0.0253969	4.26499	0
480	Saci_0489	7.89396	15.7879	0	0	-Inf	0.00215892	0.0395299	4.08474	0
NOT SIGNIFICANTLY DIFFERENTIAL EXPRESSED (significany 5%)
437	Saci_0443	7.69126	0.921156	14.4614	15.6991	3.97261	0.00298488	0.0518403	0.0723996	0.00246874
9	Saci_0009	59.0959	96.5757	21.6162	0.223826	-2.15955	0.00328237	0.0563699	6.70947	0.435931
1758	Saci_1810	75.8884	128.566	23.2112	0.18054	-2.46961	0.00331728	0.0563699	3.49513	0.180295
1773	Saci_1825	36.3233	63.5074	9.13921	0.143908	-2.79678	0.00329891	0.0563699	3.07903	0.0593425
536	Saci_0550	26.9853	46.6117	7.3589	0.157877	-2.66313	0.0035455	0.0598176	8.52017	0.159323
2051	Saci_2114	35.3826	58.1553	12.6099	0.216831	-2.20535	0.00366009	0.0608812	6.70746	1.18296
1790	Saci_1842	209.15	339.236	79.0629	0.233061	-2.10122	0.0037764	0.0621489	5.44029	0.0750694
2260	Saci_2330	18.4514	32.8293	4.07351	0.124081	-3.01064	0.00378893	0.0621489	8.54329	0.107986
1632	Saci_1680	982.469	1658.85	306.092	0.184521	-2.43814	0.00390558	0.0636205	4.25238	0.114722
2127	Saci_2197	120.8	188.715	52.8845	0.280235	-1.83529	0.0040423	0.0653966	5.86558	1.15222
2138	Saci_2208	46.8923	78.0128	15.7718	0.202169	-2.30637	0.00421302	0.0676949	0.698222	0.106989
1494	Saci_1540	22.2941	6.17992	38.4083	6.21502	2.63576	0.00432636	0.0690463	0.0692608	5.68409
1901	Saci_1955	38.1007	64.8308	11.3706	0.17539	-2.51136	0.00456078	0.0722991	6.21737	0.0103514
582	Saci_0596	62.8195	21.4665	104.173	4.8528	2.27882	0.00460691	0.0725434	0.0554342	8.7204
1595	Saci_1643	66.4473	106.417	26.4778	0.248812	-2.00687	0.00463972	0.0725763	8.07946	0.57045
2159	Saci_2229	624.404	1018.18	230.633	0.226516	-2.14232	0.00494949	0.0769125	4.67324	0.313304
2186	Saci_2256	17.7926	31.5117	4.07351	0.12927	-2.95154	0.00540338	0.0834169	6.47375	0.11341
274	Saci_0278	158.206	256.857	59.5546	0.231859	-2.10868	0.00558525	0.0848078	4.55979	0.000834192
301	Saci_0305	93.896	150.988	36.8039	0.243754	-2.0365	0.00560119	0.0848078	2.05858	0.0801048
842	Saci_0865	126.412	200.975	51.8493	0.257988	-1.95462	0.00555067	0.0848078	4.89495	0.214787
2005	Saci_2068	9.31531	1.28262	17.348	13.5254	3.7576	0.00568093	0.0854672	0.018559	1.04747
35	Saci_0035	86.2822	139.701	32.8633	0.23524	-2.08779	0.00574451	0.0858768	1.40774	0.0200158
1272	Saci_1307	223.121	359.35	86.8917	0.241802	-2.0481	0.00611935	0.0903369	2.47726	0.0161091
1694	Saci_1746	6.97281	13.9456	0	0	-Inf	0.00609707	0.0903369	3.24365	0
1900	Saci_1954	49.4531	79.132	19.7741	0.249888	-2.00065	0.00621554	0.091187	3.28949	0.771375
254	Saci_0258	14.2538	25.3551	3.15247	0.124333	-3.00772	0.00652557	0.0922958	1.34777	0.309168
470	Saci_0479	35.2212	59.2047	11.2377	0.189811	-2.39736	0.00633916	0.0922958	5.3138	0.0659541
1562	Saci_1610	28.9369	9.7946	48.0792	4.90875	2.29535	0.00643421	0.0922958	0.246751	7.92765
1648	Saci_1700	17.0733	31.3834	2.76311	0.0880436	-3.50564	0.00640474	0.0922958	10.6436	0.191138
1794	Saci_1846	18.3115	32.0889	4.53403	0.141296	-2.82321	0.00647804	0.0922958	0.0810695	0.0678655
2068	Saci_2132	40.73	68.7078	12.7522	0.185601	-2.42973	0.00649351	0.0922958	4.32203	0.000122263
1953	Saci_2011	43.0305	72.0601	14.0008	0.194294	-2.36369	0.00657805	0.0924843	3.40224	0.000189346
459	Saci_0466	46.0125	77.1031	14.9219	0.193531	-2.36936	0.00662139	0.0925428	7.50001	0.00268815
2143	Saci_2213	47.161	78.9396	15.3824	0.194863	-2.35947	0.00669295	0.0929926	5.24307	0.00683258
1512	Saci_1559	38.5182	12.9195	64.1168	4.96278	2.31115	0.00674513	0.0931695	0.0503667	4.90293
2248	Saci_2318	871.208	1438.69	303.728	0.211114	-2.24391	0.00700218	0.0961578	2.17212	0.144705
493	Saci_0502	25.6846	43.8774	7.49182	0.170745	-2.55009	0.00719342	0.0970906	5.26937	0.0489102
1338	Saci_1373	158.401	53.9053	262.896	4.87699	2.28599	0.0071564	0.0970906	0.136366	6.31829
1333	Saci_1368	82.4446	30.9346	133.955	4.33025	2.11445	0.00741229	0.0994763	0.0510687	6.97882
1810	Saci_1862	69.9657	17.024	122.907	7.21968	2.85193	0.00750348	0.100131	0.17103	0.38893
518	Saci_0530	22.8698	38.5137	7.22598	0.187621	-2.41411	0.00764841	0.101118	3.45698	0.435158
565	Saci_0579	31.9764	10.879	53.0738	4.87855	2.28645	0.00766308	0.101118	0.279555	6.37527
200	Saci_0202	101.056	160.969	41.1432	0.255597	-1.96806	0.00771846	0.101283	3.88459	0.0489342
1718	Saci_1770	27.1137	47.1249	7.10246	0.150716	-2.7301	0.0078143	0.101974	11.0128	0.183484
1387	Saci_1423	27.9155	9.07167	46.7594	5.15445	2.36582	0.00799765	0.103794	0.206487	5.60492
83	Saci_0083	61.6105	21.8921	101.329	4.62856	2.21056	0.00844411	0.108989	0.125826	4.06801
891	Saci_0914	10.5267	19.8049	1.24864	0.063047	-3.98743	0.00871664	0.110692	10.8155	0.00524232
1034	Saci_1059	38.6166	64.481	12.7522	0.197767	-2.33813	0.00870288	0.110692	0.171396	0.000132297
1533	Saci_1580	11.4292	3.18907	19.6694	6.16774	2.62474	0.00871211	0.110692	0.00696573	7.18108
2291	Saci_2361	44.9337	71.6695	18.1979	0.253914	-1.97759	0.0090151	0.11387	4.41137	0.695478
1204	Saci_1239	17.2294	30.2524	4.20643	0.139044	-2.84638	0.00920492	0.115037	0.422112	0.00645725
1873	Saci_1927	23.2302	39.429	7.0313	0.178328	-2.48739	0.00918381	0.115037	1.01447	0.0867522
332	Saci_0336	1461.33	2429.37	493.293	0.203054	-2.30006	0.009285	0.115427	3.25545	0.285141
1406	Saci_1447	62.0364	99.1001	24.9727	0.251995	-1.98853	0.00937347	0.115917	4.10659	0.130058
1097	Saci_1127	477.949	766.689	189.209	0.246787	-2.01866	0.00952336	0.117157	0.00049971	0.0892401
1931	Saci_1986	6.13327	12.2665	0	0	-Inf	0.00975507	0.119386	1.08481	0
1168	Saci_1203	150.415	52.2904	248.539	4.75306	2.24886	0.010084	0.122775	0.228911	3.64593
1541	Saci_1588	48.4937	79.8958	17.0916	0.213923	-2.22484	0.0104385	0.125795	5.90107	0.00801516
1596	Saci_1644	277.153	430.833	123.473	0.286591	-1.80294	0.0104197	0.125795	4.09082	0.353322
2225	Saci_2295	102.146	169.825	34.4677	0.20296	-2.30073	0.010587	0.126937	5.44662	1.01924
17	Saci_0017	4.74564	0.361468	9.12982	25.2576	4.65865	0.0111403	0.130912	0.0284974	3.76528
478	Saci_0487	187.065	281.431	92.6985	0.329383	-1.60216	0.0111102	0.130912	4.01388	1.3313
1653	Saci_1705	23.5592	8.24962	38.8688	4.71159	2.23621	0.0110533	0.130912	0.296861	5.59084
1839	Saci_1893	87.416	140.844	33.9884	0.24132	-2.05098	0.0110464	0.130912	4.73611	0.0535831
477	Saci_0486	2.00587	0	4.01175	Inf	Inf	0.0113037	0.132176	0	0.902691
2058	Saci_2122	150.099	238.014	62.1848	0.261265	-1.93641	0.0115673	0.134591	2.13076	0.00316892
99	Saci_0099	27.4334	9.37481	45.492	4.85258	2.27875	0.0118352	0.135962	0.381387	0.275465
1148	Saci_1183	158.155	49.9991	266.31	5.3263	2.41313	0.0117769	0.135962	0.0532381	0.523904
1925	Saci_1980	11.0642	19.7641	2.36435	0.119629	-3.06336	0.0118578	0.135962	0.950697	0.241839
1639	Saci_1689	31.6969	52.1562	11.2377	0.215463	-2.21449	0.01194	0.136243	1.18727	0.0770469
473	Saci_0482	6.11869	12.2374	0	0	-Inf	0.0121236	0.137166	6.80999	0
1159	Saci_1194	214.272	326.83	101.714	0.311214	-1.68402	0.012137	0.137166	1.23374	0.635771
1919	Saci_1974	148.843	240.743	56.9432	0.236531	-2.0799	0.0122066	0.137295	2.13531	0.306277
84	Saci_0084	71.9534	29.0281	114.879	3.95749	1.98459	0.0122721	0.137377	0.054939	5.08264
562	Saci_0576	49.2426	17.2863	81.199	4.6973	2.23183	0.0123702	0.137822	0.449464	1.71321
239	Saci_0243	425.021	676.391	173.65	0.256731	-1.96167	0.0129729	0.143859	2.57098	0.0201308
576	Saci_0590	30.5067	10.5175	50.4959	4.80112	2.26337	0.0132519	0.145586	0.277266	1.60679
1472	Saci_1515	339.477	529.117	149.836	0.283182	-1.8202	0.0136377	0.14913	2.83458	0.173735
48	Saci_0048	626.002	1015.3	236.704	0.233137	-2.10075	0.0140047	0.152144	4.37262	9.88794e-05
1222	Saci_1257	7.92365	15.0592	0.788118	0.0523347	-4.25609	0.0140421	0.152144	0.0150314	0.0440047
564	Saci_0578	45.1358	16.6975	73.5742	4.40631	2.13957	0.0145382	0.1568	0.224829	1.98985
1725	Saci_1777	33.6342	54.1267	13.1416	0.242792	-2.0422	0.0146377	0.157155	0.618542	0.265626
474	Saci_0483	9.32339	17.0705	1.57624	0.0923366	-3.43695	0.0150481	0.158403	3.73456	0.136795
552	Saci_0566	26.6808	43.1778	10.1838	0.235857	-2.08402	0.0151563	0.158403	0.931893	0.358217
572	Saci_0586	22.6521	7.88815	37.4161	4.74333	2.2459	0.0149258	0.158403	0.279349	2.76978
900	Saci_0923	18.7719	30.4507	7.09306	0.232936	-2.10199	0.0151227	0.158403	0.625016	0.986902
930	Saci_0954	6.14886	1.18351	11.1142	9.39086	3.23126	0.015106	0.158403	0.00851666	1.75752
1561	Saci_1608	6.90436	1.44587	12.3628	8.55045	3.096	0.015424	0.160491	0.207151	1.39166
1317	Saci_1352	84.9503	133.486	36.4145	0.272797	-1.8741	0.0156082	0.161108	6.54722	0.00355344
2179	Saci_2249	60.6492	93.4391	27.8594	0.298155	-1.74586	0.0156197	0.161108	2.99428	0.533878
246	Saci_0250	7.87025	1.54498	14.1955	9.18815	3.19977	0.0161238	0.164419	0.030574	0.321364
943	Saci_0967	236.912	360.341	113.484	0.314934	-1.66688	0.0161129	0.164419	2.36575	0.434018
1006	Saci_1031	11.6385	20.452	2.82487	0.138122	-2.85599	0.0161495	0.164419	0.066831	0.144666
577	Saci_0591	81.4334	34.182	128.685	3.76469	1.91253	0.0167179	0.169475	0.331783	4.65598
101	Saci_0101	47.7013	77.0623	18.3402	0.237992	-2.07102	0.0171309	0.17292	4.07568	0.00462924
1983	Saci_2044	3.91447	0.921156	6.90778	7.49903	2.9067	0.0176088	0.176987	0.22902	3.52488
2158	Saci_2228	90.6747	142.499	38.8501	0.272633	-1.87497	0.0179013	0.179165	6.51002	0.0106449
957	Saci_0981	100.729	42.2742	159.184	3.76551	1.91284	0.0179914	0.179307	0.100979	3.13958
86	Saci_0086	39.9514	18.0792	61.8236	3.4196	1.77383	0.0182574	0.181193	0.2111	7.68632
1356	Saci_1391	85.3203	138.547	32.094	0.231648	-2.11	0.0183781	0.181628	5.86793	0.675112
2169	Saci_2239	23.7291	39.1783	8.27994	0.21134	-2.24236	0.0185345	0.182411	8.32828	0.106072
51	Saci_0051	142.623	69.5941	215.652	3.09871	1.63167	0.0186314	0.182597	0.0826611	10.8288
1757	Saci_1809	51.9546	81.7614	22.1479	0.270884	-1.88425	0.018708	0.182597	2.72684	0.0862551
1584	Saci_1632	67.0656	102.721	31.4106	0.305787	-1.7094	0.0195662	0.190187	4.27378	0.326777
1405	Saci_1446	18.221	30.987	5.45507	0.176044	-2.50599	0.0200317	0.193914	7.68122	0.0153496
1485	Saci_1528	11.7598	21.3498	2.16967	0.101625	-3.29867	0.0203134	0.195837	8.70972	0.0143571
362	Saci_0366	19.0332	6.44228	31.6241	4.90883	2.29538	0.0211913	0.202873	0.200309	0.771821
783	Saci_0804	743.168	1171.94	314.391	0.268264	-1.89827	0.0213008	0.202873	1.5566	0.145194
180	Saci_0182	15.7198	6.24406	25.1956	4.03513	2.01262	0.0216597	0.20464	0.587995	8.74174
1467	Saci_1510	38.7354	17.8168	59.6539	3.34818	1.74338	0.0216241	0.20464	0.163202	7.81555
2097	Saci_2163	89.7322	135.567	43.897	0.323802	-1.62682	0.0218913	0.206005	2.2657	0.331107
2155	Saci_2225	123.756	195.961	51.5499	0.263061	-1.92653	0.0221375	0.207495	7.44112	0.299895
527	Saci_0540	31.7335	50.3255	13.1416	0.261132	-1.93715	0.0234727	0.218431	5.51618	0.288839
2041	Saci_2104	5.04887	10.0977	0	0	-Inf	0.0234892	0.218431	3.199	0
2124	Saci_2194	54.961	22.3469	87.5751	3.9189	1.97045	0.0236226	0.218811	0.634656	1.48886
1205	Saci_1240	28.5347	11.2405	45.829	4.07714	2.02756	0.0239667	0.22113	0.384634	1.79958
211	Saci_0213	39.5357	61.7234	17.348	0.28106	-1.83105	0.0241415	0.221141	0.660656	0.241296
1534	Saci_1581	4.81686	1.28262	8.3511	6.51095	2.70287	0.0246372	0.224684	0.057284	0.76904
462	Saci_0470	15.1095	24.7022	5.51683	0.223334	-2.16273	0.0248378	0.225642	4.66008	0.812068
882	Saci_0905	55.7785	87.4341	24.1229	0.275898	-1.85779	0.0252441	0.228454	7.2429	0.00428904
205	Saci_0207	14.8303	25.4543	4.20643	0.165254	-2.59724	0.0255296	0.230156	1.53481	0.00778166
1476	Saci_1519	64.2967	31.7275	96.866	3.05306	1.61026	0.0259594	0.232258	0.00582563	5.60654
1956	Saci_2017	124.571	186.709	62.4318	0.33438	-1.58044	0.0259138	0.232258	2.06981	0.230794
581	Saci_0595	21.9184	10.2902	33.5467	3.26008	1.70491	0.0261218	0.232829	0.0441943	7.75795
66	Saci_0066	108.577	160.054	57.1003	0.356757	-1.48699	0.0265219	0.235506	3.98335	0.687557
684	Saci_0701	29.418	48.4482	10.3879	0.214412	-2.22155	0.0271229	0.239941	4.45128	0.0627058
967	Saci_0991	92.6935	32.2464	153.141	4.74908	2.24765	0.0272872	0.240494	0.109439	0.435141
2061	Saci_2125	6.62354	12.459	0.788118	0.0632571	-3.98263	0.0276634	0.242766	0.941468	0.0549043
2240	Saci_2310	48.2519	73.506	22.9977	0.312869	-1.67637	0.0277505	0.242766	2.50264	0.451291
1079	Saci_1109	95.7145	42.9796	148.449	3.45395	1.78825	0.0288964	0.251857	0.0509464	1.09632
345	Saci_0349	16.7185	26.9992	6.43786	0.238446	-2.06826	0.029206	0.25269	1.12745	0.486466
247	Saci_0251	2.25307	0.361468	4.14467	11.4662	3.51932	0.0296385	0.254233	0.100913	2.41083
326	Saci_0330	418.014	659.495	176.532	0.267677	-1.90144	0.0297499	0.254233	4.59553	0.160025
1681	Saci_1733	62.2493	90.1396	34.359	0.381176	-1.39147	0.0296653	0.254233	8.54417	1.45877
133	Saci_0133	155.202	230.686	79.7181	0.34557	-1.53295	0.0311374	0.258058	0.420054	0.181833
349	Saci_0353	16.5711	27.6872	5.45507	0.197025	-2.34355	0.0311032	0.258058	0.294447	0.0173072
360	Saci_0364	7.87406	14.4995	1.24864	0.0861159	-3.53758	0.0310477	0.258058	0.0198961	0.00735943
570	Saci_0584	56.2362	26.597	85.8753	3.22876	1.69098	0.0310504	0.258058	0.0315038	3.1754
1337	Saci_1372	138.905	68.1832	209.627	3.07447	1.62034	0.0309506	0.258058	0.0499401	4.50182
1545	Saci_1592	8.38154	2.16881	14.5943	6.72918	2.75043	0.0308738	0.258058	0.319729	0.121734
2128	Saci_2198	534.384	782.207	286.561	0.366349	-1.44871	0.0308016	0.258058	4.18928	1.53464
94	Saci_0094	13.0439	3.55054	22.5372	6.34755	2.6662	0.0315358	0.258638	0.0187619	2.09939
106	Saci_0106	45.9829	70.0837	21.882	0.312227	-1.67933	0.0313594	0.258638	2.05714	0.310028
1066	Saci_1094	3.17413	0.822046	5.52622	6.72253	2.749	0.0315129	0.258638	0.00372799	2.9223
432	Saci_0438	7.47915	1.80734	13.151	7.27642	2.86323	0.0319669	0.261265	0.275087	0.971274
2163	Saci_2233	170.957	259.353	82.5617	0.318338	-1.65137	0.0322587	0.262741	1.70499	0.00219479
771	Saci_0792	36.6474	56.0798	17.2151	0.306975	-1.70381	0.0339627	0.271453	4.37924	0.435022
945	Saci_0969	60.3425	29.1506	91.5345	3.14005	1.65079	0.03397	0.271453	0.74256	4.22581
1283	Saci_1318	7.07244	13.3568	0.788118	0.0590052	-4.08301	0.0339838	0.271453	8.78538	0.0505837
1882	Saci_1936	57.4934	86.7287	28.2581	0.325822	-1.61784	0.0339532	0.271453	2.69206	0.214109
2062	Saci_2126	37.1122	57.5316	16.6928	0.29015	-1.78513	0.0340178	0.271453	0.612999	0.0966336
2085	Saci_2149	13.6246	22.3876	4.86163	0.217157	-2.20319	0.0336497	0.271453	0.659606	0.27974
1001	Saci_1026	15.1235	24.5972	5.64975	0.22969	-2.12224	0.0346671	0.275703	0.559079	0.384728
297	Saci_0301	655.353	126.892	1183.81	9.32926	3.22176	0.0349668	0.275924	0.0104935	6.22236
621	Saci_0636	7.95914	14.3421	1.57624	0.109903	-3.1857	0.0350453	0.275924	5.57962	0.163714
2003	Saci_2066	8.47769	2.10467	14.8507	7.05608	2.81887	0.0349546	0.275924	0.0290418	0.967641
65	Saci_0065	6.82466	12.8612	0.788118	0.0612787	-4.02847	0.0353038	0.276118	4.43501	0.0528804
1483	Saci_1526	2.18661	0.361468	4.01175	11.0985	3.47229	0.0352146	0.276118	0.105633	0.865584
947	Saci_0971	47.1136	23.2738	70.9534	3.04864	1.60816	0.0354643	0.276458	0.16921	3.93927
6	Saci_0006	6.75997	13.0594	0.460519	0.0352633	-4.82569	0.0356622	0.276672	6.15112	0.0189395
8	Saci_0008	61.2986	93.4799	29.1174	0.311483	-1.68277	0.0366635	0.276672	4.7909	0.0175981
373	Saci_0377	14.8599	5.85343	23.8664	4.07734	2.02763	0.0369863	0.276672	0.0528772	0.713956
457	Saci_0464	14.9893	5.45699	24.5216	4.49362	2.16788	0.0368577	0.276672	0.0717573	0.266895
498	Saci_0507	2.07236	0.460578	3.68415	7.99897	2.99981	0.0365942	0.276672	0.173515	2.16672
579	Saci_0593	71.9933	34.3161	109.671	3.19589	1.67622	0.0359584	0.276672	0.27959	2.21438
796	Saci_0819	7.46069	13.3451	1.57624	0.118113	-3.08176	0.0361282	0.276672	2.23229	0.176213
1170	Saci_1205	16.0428	25.3202	6.76546	0.267197	-1.90403	0.0366601	0.276672	0.393168	0.817869
1171	Saci_1206	16.2796	27.1042	5.45507	0.201263	-2.31285	0.0364014	0.276672	5.78079	0.0176853
1351	Saci_1386	27.425	13.8115	41.0385	2.97132	1.57111	0.036313	0.276672	0.0974762	4.95777
1809	Saci_1861	359.015	128.461	589.569	4.58948	2.19833	0.0370145	0.276672	0.319226	0.0286153
1998	Saci_2061	77.7042	112.504	42.9048	0.381363	-1.39076	0.0369661	0.276672	1.11265	0.95411
2004	Saci_2067	2.93915	0.361468	5.51683	15.2623	3.9319	0.0368243	0.276672	0.0659015	3.0385
186	Saci_0188	7.93674	2.00556	13.8679	6.91474	2.78968	0.037173	0.27698	0.0020047	0.117764
568	Saci_0582	30.9434	12.1267	49.7602	4.10337	2.03681	0.0376151	0.279393	0.60612	0.00512206
1634	Saci_1682	210.142	303.259	117.025	0.385893	-1.37373	0.0379111	0.280708	0.0291658	0.811961
585	Saci_0599	90.5401	45.5682	135.512	2.97383	1.57232	0.0382726	0.281083	0.0133851	2.58345
1849	Saci_1903	3.84497	7.68993	0	0	-Inf	0.038311	0.281083	4.99727	0
1996	Saci_2059	8.81032	15.5839	2.03675	0.130696	-2.93571	0.0383187	0.281083	0.115431	0.0707085
282	Saci_0286	7.60914	2.00556	13.2127	6.58805	2.71985	0.0387404	0.283297	0.00215133	0.0125533
89	Saci_0089	65.4914	28.4335	102.549	3.60664	1.85065	0.039032	0.283387	0.180584	0.139605
503	Saci_0512	30.9919	48.5765	13.4074	0.276006	-1.85723	0.039182	0.283387	2.64227	0.0495616
955	Saci_0979	66.0527	34.3277	97.7776	2.84836	1.51013	0.0392326	0.283387	0.00684943	3.42597
1226	Saci_1261	51.0623	22.1836	79.9409	3.6036	1.84944	0.0391549	0.283387	0.602598	0.467532
1069	Saci_1099	29.8423	47.3929	12.2917	0.259357	-1.94699	0.0395773	0.285005	2.89139	0.000967169
1085	Saci_1115	82.1487	124.659	39.6382	0.317972	-1.65303	0.0397553	0.285416	4.00788	0.0060929
218	Saci_0220	3.36881	0.822046	5.91558	7.19617	2.84723	0.040372	0.288966	0.00341517	0.0134278
351	Saci_0355	187.821	278.434	97.2084	0.349125	-1.51819	0.04096	0.291085	0.0336876	0.0511799
500	Saci_0509	19.9473	33.9079	5.98674	0.176559	-2.50178	0.041097	0.291085	2.60943	0.666581
539	Saci_0553	24.7097	40.2802	9.13921	0.226891	-2.13993	0.0412843	0.291085	0.171968	0.104662
660	Saci_0675	17.5733	29.0981	6.0485	0.207866	-2.26627	0.0412417	0.291085	0.00380499	0.0381542
732	Saci_0750	34.8174	16.9598	52.675	3.10587	1.635	0.0412448	0.291085	0.491342	4.15753
618	Saci_0633	2.28395	0.361468	4.20643	11.6371	3.54066	0.0416016	0.291775	0.0988215	0.0376105
1468	Saci_1511	66.6035	33.3308	99.8762	2.99651	1.58328	0.0416292	0.291775	0.265765	2.4556
357	Saci_0361	19.9058	32.5146	7.29714	0.224427	-2.15568	0.0421092	0.292386	0.355482	0.0178169
514	Saci_0526	45.1486	68.2822	22.0149	0.322411	-1.63303	0.0422115	0.292386	4.15575	0.197462
1808	Saci_1860	244.766	86.7697	402.763	4.64175	2.21467	0.0421776	0.292386	0.18277	0.577414
1887	Saci_1941	441.291	635.878	246.704	0.387974	-1.36597	0.0421636	0.292386	2.9794	1.28636
1975	Saci_2036	212.346	114.976	309.717	2.69376	1.42962	0.0426187	0.294343	0.196095	5.29354
62	Saci_0062	13.1862	22.1661	4.20643	0.189769	-2.39769	0.0430355	0.294899	1.71148	0.00890488
464	Saci_0473	121.393	62.4988	180.287	2.88465	1.52839	0.0431986	0.294899	0.0225774	2.61848
1665	Saci_1717	8.99452	15.6247	2.36435	0.151322	-2.72431	0.0431959	0.294899	5.21794	0.303499
1889	Saci_1943	82.6092	121.383	43.8352	0.361131	-1.46941	0.0431642	0.294899	3.19396	0.174026
719	Saci_0736	4.17727	8.35454	0	0	-Inf	0.0443077	0.301599	2.922	0
663	Saci_0679	12.0977	19.4667	4.72871	0.242912	-2.04149	0.0445465	0.302353	0.30164	0.783287
569	Saci_0583	18.5128	8.94339	28.0822	3.14	1.65076	0.0450088	0.304545	0.00108363	3.80947
1288	Saci_1323	155.973	226.057	85.8901	0.37995	-1.39612	0.0451274	0.304545	2.65482	0.374498
892	Saci_0915	6.4632	12.1383	0.788118	0.0649283	-3.94501	0.045409	0.305572	5.57998	0.0566213
114	Saci_0114	8.56781	15.4265	1.70916	0.110794	-3.17405	0.0455529	0.305593	4.10657	0.00106016
574	Saci_0588	28.391	14.1672	42.6148	3.00799	1.5888	0.0456746	0.305593	0.309311	4.1474
1147	Saci_1182	16.1988	5.06055	27.3371	5.402	2.43349	0.0458002	0.305593	0.514534	1.17052
1500	Saci_1547	36.6765	18.9071	54.4459	2.87966	1.5259	0.0463818	0.308602	0.0206685	2.70892
593	Saci_0607	34.8931	16.1378	53.6484	3.3244	1.73309	0.0468325	0.310726	0.499975	0.876976
244	Saci_0248	8.33516	14.6336	2.03675	0.139184	-2.84494	0.0469709	0.310771	0.578557	0.075139
742	Saci_0760	4.12431	1.0844	7.16422	6.6066	2.72391	0.0473419	0.312351	0.283049	0.0360676
2049	Saci_2112	5.76704	1.54498	9.98909	6.46551	2.69276	0.0474876	0.312439	0.0516006	0.326992
1763	Saci_1815	24.3789	36.9979	11.76	0.317856	-1.65355	0.0478219	0.313765	1.61581	0.651322
452	Saci_0459	61.7155	92.9319	30.499	0.328186	-1.60741	0.0480614	0.314463	0.739935	0.00314669
588	Saci_0602	35.5439	19.0062	52.0816	2.74025	1.45431	0.0482089	0.314556	0.0407453	3.46345
393	Saci_0397	28.3693	12.8846	43.854	3.40361	1.76706	0.0495938	0.315743	0.365446	1.11059
429	Saci_0435	27.9093	13.0186	42.8	3.28759	1.71703	0.0494916	0.315743	0.0579476	0.705425
807	Saci_0830	26.7256	41.9477	11.5036	0.274236	-1.86651	0.0488462	0.315743	0.853471	0.00248866
1061	Saci_1088	3.84627	1.18351	6.50902	5.49974	2.45936	0.0490913	0.315743	0.0180113	0.24547
1211	Saci_1246	39.9144	59.0007	20.8281	0.353014	-1.5022	0.0488635	0.315743	1.99536	0.66969
1375	Saci_1411	104.778	58.377	151.179	2.5897	1.37279	0.0491701	0.315743	0.338173	5.21405
1418	Saci_1460	63.4546	35.109	91.8003	2.61473	1.38666	0.0493676	0.315743	0.147067	4.66099
1481	Saci_1524	5.80265	2.00556	9.59973	4.78656	2.25899	0.0493822	0.315743	0.00333276	0.527175
2137	Saci_2207	19.1683	31.0395	7.29714	0.235092	-2.0887	0.0493663	0.315743	0.0508014	0.0187101
1703	Saci_1755	4.1452	8.2904	0	0	-Inf	0.0503697	0.318963	6.79803	0
2139	Saci_2209	194.707	297.295	92.1185	0.309856	-1.69033	0.0502628	0.318963	1.15454	0.371749
242	Saci_0246	162.973	86.9971	238.949	2.74663	1.45766	0.0506199	0.31969	0.532194	3.81946
113	Saci_0113	12.7251	21.5714	3.87883	0.179813	-2.47543	0.0509604	0.320129	0.383636	0.0181637
845	Saci_0868	6.38157	11.975	0.788118	0.0658135	-3.92547	0.0509472	0.320129	8.20065	0.0575307
479	Saci_0488	16.5861	25.291	7.88118	0.31162	-1.68214	0.0512489	0.321087	1.94858	1.38616
395	Saci_0399	22.4784	8.67523	36.2816	4.18221	2.06427	0.0517792	0.322698	0.806299	0.0963542
2108	Saci_2176	15.7508	7.6258	23.8758	3.13093	1.64659	0.0517702	0.322698	0.313887	4.95876
134	Saci_0134	45.1236	68.2939	21.9532	0.321451	-1.63733	0.052043	0.323489	0.0679012	0.0139765
575	Saci_0589	24.0648	11.5728	36.5569	3.15887	1.65941	0.0529937	0.328533	0.0191664	1.18771
878	Saci_0901	27.0679	43.615	10.5208	0.241219	-2.05158	0.0535984	0.331412	5.2851	0.199499
2047	Saci_2110	3.79832	7.59663	0	0	-Inf	0.0539202	0.332532	0.712676	0
348	Saci_0352	60.4224	91.3286	29.5162	0.323186	-1.62956	0.0544842	0.335134	1.84671	0.0229198
2210	Saci_2280	89.7797	127.843	51.7164	0.404531	-1.30568	0.0546697	0.335402	5.40137	0.487109
212	Saci_0214	80.2272	42.5657	117.889	2.76957	1.46966	0.0551502	0.336687	0.373429	2.10158
2043	Saci_2106	12.6201	19.7233	5.51683	0.279711	-1.83799	0.0551642	0.336687	1.35001	0.987282
1123	Saci_1158	10.6367	17.3329	3.94059	0.227347	-2.13703	0.0558368	0.33904	2.54072	0.644667
63	Saci_0063	3.89405	1.0844	6.7037	6.18193	2.62806	0.056148	0.339185	0.308692	0.104683
1962	Saci_2023	436.265	614.137	258.393	0.420741	-1.249	0.0560309	0.339185	2.88425	1.57949
531	Saci_0545	42.9606	64.8891	21.0321	0.324124	-1.62538	0.0568357	0.342464	2.46645	0.0359575
302	Saci_0306	340.757	502.603	178.911	0.355969	-1.49018	0.0573145	0.34447	2.09024	0.0248786
2089	Saci_2153	24.6953	9.56722	39.8235	4.16249	2.05745	0.0574754	0.344561	0.014585	1.29259
482	Saci_0491	11.5398	19.0062	4.07351	0.214326	-2.22212	0.058444	0.34948	0.243905	0.188772
1807	Saci_1859	77.6231	33.5873	121.659	3.62216	1.85685	0.058824	0.350864	0.5524	0.326246
276	Saci_0280	17.0238	6.50642	27.5412	4.23292	2.08165	0.0593719	0.352353	0.762252	0.00976588
727	Saci_0745	44.4412	70.0722	18.8101	0.268439	-1.89733	0.0592678	0.352353	5.29353	0.797171
543	Saci_0557	15.1947	8.28459	22.1049	2.66819	1.41586	0.0595294	0.352402	0.071544	8.36193
227	Saci_0229	3.86536	7.73071	0	0	-Inf	0.0597737	0.352964	5.31985	0
1412	Saci_1454	18.293	8.18548	28.4004	3.46961	1.79477	0.0600538	0.353733	0.109765	0.297938
952	Saci_0976	647.612	983.521	311.703	0.316925	-1.65779	0.0603024	0.354314	2.20337	4.12585e-06
1728	Saci_1780	10.5852	4.27348	16.8969	3.95389	1.98327	0.0605037	0.354615	0.0961651	0.457787
1994	Saci_2057	22.3963	35.4587	9.33389	0.263233	-1.92559	0.0607543	0.355202	5.59538	0.000226621
2234	Saci_2304	32.1227	47.8185	16.427	0.343527	-1.5415	0.0611202	0.356459	1.906	0.428523
2120	Saci_2190	228.785	330.66	126.91	0.383807	-1.38155	0.0614246	0.357352	2.98635	0.133481
233	Saci_0237	43.4567	65.0931	21.8203	0.335216	-1.57684	0.0619053	0.357507	4.59724	0.0596543
252	Saci_0256	660.683	935.802	385.564	0.412015	-1.27923	0.0616443	0.357507	1.96983	1.69768
1690	Saci_1742	102.189	50.9436	153.435	3.01185	1.59065	0.0618463	0.357507	0.475635	0.344688
1711	Saci_1763	430.038	632.211	227.864	0.360424	-1.47223	0.0620629	0.357543	0.521136	0.0838062
1175	Saci_1210	1054.43	1599.82	509.045	0.31819	-1.65204	0.0623253	0.358181	3.22526	0.168709
490	Saci_0499	14.7171	23.9792	5.45507	0.227491	-2.13612	0.0625606	0.358661	5.29628	0.0199
2182	Saci_2252	463.172	666.194	260.149	0.3905	-1.35661	0.0628991	0.359728	3.47257	0.577521
1193	Saci_1228	65.5594	33.36	97.7588	2.93043	1.55111	0.0633517	0.361442	0.54692	0.670261
210	Saci_0212	227.623	331.284	123.961	0.374185	-1.41818	0.0636495	0.362265	2.97609	0.0348103
88	Saci_0088	86.7953	45.7839	127.807	2.79152	1.48105	0.0644124	0.364849	0.525931	1.03789
2256	Saci_2326	43.6957	65.1107	22.2808	0.342199	-1.54709	0.0643365	0.364849	0.635241	0.0441148
176	Saci_0178	11.1766	17.6244	4.72871	0.268304	-1.89806	0.0650428	0.366662	0.080172	0.849181
1003	Saci_1028	198.651	286.165	111.138	0.388371	-1.36449	0.0650424	0.366662	3.48026	0.111974
848	Saci_0871	21.0576	31.9315	10.1838	0.318926	-1.64871	0.0663137	0.371436	0.887985	0.492819
1486	Saci_1529	10.6222	17.3037	3.94059	0.227731	-2.1346	0.0661327	0.371436	7.27703	0.645571
1741	Saci_1793	3.36981	6.73961	0	0	-Inf	0.0663616	0.371436	0.189949	0
769	Saci_0790	84.4961	116.497	52.4951	0.450613	-1.15004	0.0667739	0.372326	2.57968	1.50101
1364	Saci_1400	31.5586	48.8505	14.2667	0.292048	-1.77573	0.0668358	0.372326	1.03075	0.0901919
333	Saci_0337	298.503	431.778	165.228	0.38267	-1.38583	0.0674691	0.37236	1.16268	0.107782
1489	Saci_1535	34.8635	18.2483	51.4787	2.82102	1.49622	0.0673462	0.37236	0.000134975	0.809436
1944	Saci_2002	2.53114	0.722936	4.33935	6.0024	2.58554	0.0670634	0.37236	0.282394	0.179891
2156	Saci_2226	292.143	421.493	162.793	0.386228	-1.37247	0.0674725	0.37236	3.5635	0.148676
1139	Saci_1174	4.92936	1.44587	8.41286	5.81854	2.54066	0.0678004	0.372431	0.360089	0.0628533
1564	Saci_1612	21.2206	10.4184	32.0228	3.07367	1.61996	0.0678007	0.372431	0.685015	1.88728
1625	Saci_1673	6.5442	2.62938	10.459	3.97774	1.99195	0.0682419	0.373984	0.286448	3.39835
740	Saci_0758	59.892	31.6867	88.0974	2.78026	1.47522	0.0687688	0.375131	0.346607	0.896635
1450	Saci_1492	6.67362	11.771	1.57624	0.133908	-2.90068	0.0686625	0.375131	0.00231105	0.200287
440	Saci_0446	41.7182	62.7319	20.7045	0.330048	-1.59925	0.0699105	0.379413	7.80507	0.0102271
1019	Saci_1044	29.9504	16.1086	43.7922	2.71856	1.44284	0.0699626	0.379413	0.102307	1.99825
383	Saci_0387	79.5049	111.828	47.1824	0.421921	-1.24496	0.071149	0.382099	1.70599	0.485773
535	Saci_0549	3.07248	6.14495	0	0	-Inf	0.0713402	0.382099	5.48063	0
563	Saci_0577	58.32	33.3949	83.2451	2.49275	1.31774	0.0712836	0.382099	0.497465	2.88116
598	Saci_0612	56.4983	32.5146	80.482	2.47526	1.30758	0.0712652	0.382099	0.0516717	2.53333
1600	Saci_1648	30.8243	17.263	44.3857	2.57115	1.36241	0.0712294	0.382099	0.0244176	2.45344
580	Saci_0594	91.1252	45.0668	137.184	3.044	1.60597	0.0721285	0.384577	0.193221	3.41645e-06
2007	Saci_2070	6.04392	1.84231	10.2455	5.56124	2.47541	0.072083	0.384577	0.40461	4.79392
158	Saci_0160	2.20354	0.722936	3.68415	5.0961	2.34939	0.0734527	0.384739	0.337478	2.09756
346	Saci_0350	51.6566	78.5258	24.7875	0.31566	-1.66356	0.0730704	0.384739	0.467216	0.220453
883	Saci_0906	33.6336	19.0645	48.2027	2.5284	1.33823	0.0734948	0.384739	0.458656	3.56358
1096	Saci_1126	53.352	81.6507	25.0533	0.306835	-1.70447	0.0731805	0.384739	0.572739	0.447294
1358	Saci_1393	72.8998	105.117	40.6827	0.387024	-1.3695	0.0725783	0.384739	2.84917	0.0980714
1416	Saci_1458	119.016	66.0436	171.988	2.60416	1.38082	0.0736249	0.384739	0.114392	1.19798
1417	Saci_1459	94.8212	47.3931	142.249	3.00148	1.58567	0.0730021	0.384739	0.536306	0.0321492
1460	Saci_1502	206.441	304.868	108.014	0.354297	-1.49697	0.0731016	0.384739	2.89355	0.104522
2171	Saci_2241	95.6929	131.399	59.9869	0.456525	-1.13123	0.0730108	0.384739	2.79208	1.36687
116	Saci_0116	31.9741	47.0606	16.8875	0.358845	-1.47857	0.0746613	0.386556	1.41236	0.376208
368	Saci_0372	109.399	55.118	163.68	2.96963	1.57028	0.0747702	0.386556	0.465945	0.0557767
948	Saci_0972	24.207	11.2113	37.2027	3.31832	1.73045	0.0747909	0.386556	0.0106666	0.0442794
1303	Saci_1338	33.2915	19.4959	47.087	2.41523	1.27216	0.0746466	0.386556	0.0408895	4.26062
2106	Saci_2172	2.84184	0.822046	4.86163	5.91406	2.56415	0.0745701	0.386556	0.0043587	1.01024
1687	Saci_1739	24.106	34.8758	13.3362	0.382393	-1.38687	0.0749588	0.386578	2.11987	0.960129
1234	Saci_1269	3.33774	6.67548	0	0	-Inf	0.0753367	0.38768	0.340976	0
1633	Saci_1681	2536.45	4091.56	981.337	0.239844	-2.05983	0.0755183	0.38777	2.83859	0.018735
509	Saci_0521	6.51272	11.7768	1.24864	0.106025	-3.23752	0.0757082	0.387902	6.05316	0.0092117
1249	Saci_1284	49.1321	73.2203	25.0439	0.342035	-1.54778	0.0762345	0.388311	5.47216	0.000131836
1525	Saci_1572	71.0577	35.1032	107.012	3.04851	1.6081	0.0762813	0.388311	0.414594	5.78688e-05
2117	Saci_2187	6.59199	11.6077	1.57624	0.135792	-2.88053	0.0762753	0.388311	0.27612	0.203162
318	Saci_0322	40.8625	62.0032	19.7217	0.318076	-1.65255	0.0776455	0.39342	5.51748	0.0324237
447	Saci_0454	5.01276	1.80734	8.21818	4.54711	2.18495	0.0777846	0.39342	0.522118	0.211829
1896	Saci_1950	8.45118	14.7327	2.16967	0.147269	-2.76347	0.0774622	0.39342	0.842372	0.0207334
1514	Saci_1561	33.2897	19.2977	47.2817	2.45012	1.29285	0.0779566	0.393448	0.100107	3.36092
1437	Saci_1479	64.7759	87.3117	42.2402	0.483786	-1.04756	0.0781739	0.393703	0.88924	2.44783
632	Saci_0647	3.13952	6.27904	0	0	-Inf	0.0786956	0.393811	0.395492	0
1560	Saci_1607	39.3403	24.1542	54.5265	2.25743	1.17468	0.0786387	0.393811	1.55294	7.76704
2286	Saci_2356	127.826	72.0894	183.563	2.54632	1.34842	0.0784198	0.393811	0.177384	1.46782
1324	Saci_1359	56.2155	31.6925	80.7385	2.54756	1.34911	0.0790734	0.394512	0.0541081	1.41773
1503	Saci_1550	54.5492	28.8299	80.2685	2.78421	1.47727	0.0791697	0.394512	0.150085	0.348695
298	Saci_0302	19.8229	30.4449	9.20098	0.302218	-1.72634	0.0795103	0.394545	0.0854533	0.0585853
1415	Saci_1457	331.788	189.566	474.009	2.5005	1.32221	0.0794605	0.394545	0.0267323	3.24769
1806	Saci_1858	390.006	165.342	614.67	3.71757	1.89436	0.0801295	0.396784	0.110392	0.383507
56	Saci_0056	5.34382	9.89952	0.788118	0.0796117	-3.65088	0.0813436	0.40055	1.72911	0.0717245
138	Saci_0138	28.2159	13.2518	43.18	3.25842	1.70417	0.0818434	0.40055	0.0394608	0.389527
391	Saci_0395	29.508	16.7382	42.2778	2.52582	1.33675	0.0819408	0.40055	0.121488	1.37656
855	Saci_0878	35.5986	53.4504	17.7468	0.332023	-1.59065	0.0820772	0.40055	5.11402	0.00960607
1270	Saci_1305	5.29426	9.80041	0.788118	0.0804168	-3.63636	0.0819758	0.40055	1.20747	0.0725545
1504	Saci_1551	12.6612	6.97281	18.3496	2.63159	1.39594	0.0812307	0.40055	0.487486	3.08967
2092	Saci_2158	7.10386	3.28818	10.9195	3.32084	1.73155	0.0817068	0.40055	0.012978	3.49226
687	Saci_0704	7.2677	12.8262	1.70916	0.133255	-2.90774	0.0829652	0.404049	1.53751	0.00127566
695	Saci_0712	17.5767	10.1619	24.9915	2.45934	1.29827	0.0835208	0.405918	0.216454	3.48122
1394	Saci_1430	62.524	40.1462	84.9019	2.11482	1.08054	0.0840757	0.407776	0.000179778	5.78846
949	Saci_0973	48.2352	69.1334	27.3371	0.395425	-1.33852	0.0844536	0.408099	2.6223	0.343429
1894	Saci_1948	72.6561	104.691	40.621	0.388007	-1.36585	0.0847001	0.408289	0.0201153	0.00848489
2251	Saci_2321	22.5195	12.2899	32.7492	2.66472	1.41399	0.085367	0.410666	1.56322	2.97294
294	Saci_0298	353.795	519.183	188.406	0.362889	-1.4624	0.085542	0.410671	0.0242488	0.0399451
705	Saci_0722	19.7883	9.7946	29.782	3.04065	1.60438	0.0864831	0.413508	0.496368	0.454514
1704	Saci_1756	5.5012	1.54498	9.45742	6.12138	2.61386	0.0864022	0.413508	0.0556795	4.51707
1172	Saci_1207	16.5238	26.5387	6.50902	0.245266	-2.02758	0.0875603	0.417813	1.03549	0.0738745
1009	Saci_1034	108.086	56.4414	159.73	2.83002	1.50081	0.0886496	0.418081	0.177599	0.00027573
1181	Saci_1216	84.9038	119.074	50.7336	0.426068	-1.23085	0.088347	0.418081	4.47225	0.332216
1581	Saci_1629	41.8895	60.843	22.936	0.37697	-1.40748	0.088336	0.418081	2.08089	0.159383
1791	Saci_1843	3.157	6.31401	0	0	-Inf	0.0886786	0.418081	0.547928	0
2013	Saci_2076	3.20656	6.41312	0	0	-Inf	0.0877946	0.418081	1.07716	0
121	Saci_0121	7.2012	3.28818	11.1142	3.38005	1.75704	0.0895212	0.421213	0.0127151	1.60215
780	Saci_0801	81.0417	44.8686	117.215	2.6124	1.38538	0.0899887	0.422571	0.295854	0.429136
542	Saci_0556	569.944	807.319	332.57	0.411943	-1.27948	0.0911194	0.424505	0.236665	0.513085
862	Saci_0885	43.2047	27.0925	59.317	2.18942	1.13055	0.0909423	0.424505	0.000398376	4.00701
1131	Saci_1166	77.1833	107.839	46.5272	0.431448	-1.21274	0.0907482	0.424505	1.66135	0.362018
1501	Saci_1548	230.692	137.305	324.079	2.36029	1.23896	0.0910776	0.424505	1.82115e-07	2.30865
58	Saci_0058	111.19	150.889	71.4905	0.473795	-1.07767	0.0919206	0.425719	0.0233406	1.00243
1114	Saci_1147	312.811	468.333	157.289	0.335849	-1.57411	0.0918552	0.425719	0.131428	0.607297
645	Saci_0660	49.4573	71.9668	26.9477	0.374447	-1.41717	0.0924997	0.427347	4.06857	0.0376397
781	Saci_0802	14.266	6.6405	21.8914	3.29665	1.721	0.0929959	0.427347	0.10051	0.159423
1440	Saci_1482	24.2724	38.0239	10.5208	0.276688	-1.85367	0.0927138	0.427347	5.31707	0.232051
1824	Saci_1876	22.6544	34.0711	11.2377	0.329831	-1.6002	0.092893	0.427347	1.65498	0.122879
667	Saci_0684	56.9891	33.5057	80.4726	2.40176	1.26409	0.0940596	0.430453	0.0088061	1.00287
933	Saci_0957	30.0568	46.1745	13.9391	0.301879	-1.72796	0.0939098	0.430453	2.10503	0.186286
1870	Saci_1924	2.61454	1.0844	4.14467	3.82207	1.93436	0.0942186	0.430453	0.527131	2.22203
1195	Saci_1230	2.66113	0.921156	4.40111	4.77781	2.25635	0.0946095	0.431405	0.395765	1.48929
499	Saci_0508	29.9388	43.7783	16.0994	0.367748	-1.44321	0.0948307	0.43158	3.88728	0.324003
914	Saci_0938	9.12688	15.9512	2.30259	0.144353	-2.79233	0.0953439	0.43225	2.2584	0.28453
946	Saci_0970	35.0746	19.6533	50.4959	2.56933	1.36139	0.0957234	0.432311	0.98258	1.39011
1435	Saci_1477	18.1019	28.1186	8.08526	0.287541	-1.79816	0.0955685	0.432311	1.65848	0.000833939
1727	Saci_1779	12.6541	5.71935	19.5888	3.42501	1.77611	0.0967393	0.436065	0.26393	0.00936949
305	Saci_0309	31.5039	16.1436	46.8642	2.90296	1.53752	0.0970591	0.436091	0.00127227	0.0817828
759	Saci_0777	28.1193	14.5636	41.6749	2.86158	1.51681	0.0972239	0.436091	0.0837718	0.00360999
1822	Saci_1874	91.421	48.9438	133.898	2.73575	1.45194	0.097299	0.436091	0.29874	0.00293358
573	Saci_0587	32.1119	16.6333	47.5905	2.86115	1.5166	0.0979039	0.437972	0.220728	0.000574046
102	Saci_0102	69.8879	97.3221	42.4536	0.436218	-1.19688	0.0983308	0.438434	0.00540737	0.296011
2033	Saci_2096	59.1194	88.058	30.1808	0.342737	-1.54483	0.0983786	0.438434	0.170419	0.40492
567	Saci_0581	55.1616	32.8702	77.4531	2.35633	1.23654	0.0991928	0.439814	0.429438	1.66196
1072	Saci_1102	14.323	23.0581	5.58798	0.242344	-2.04487	0.0992982	0.439814	4.98454	0.0208726
1089	Saci_1119	8.39735	3.38729	13.4074	3.95815	1.98483	0.0992729	0.439814	0.0942073	0.179476
1752	Saci_1804	30.6331	43.9183	17.348	0.395006	-1.34005	0.0994331	0.439814	1.19664	0.344682
85	Saci_0085	69.2936	41.0849	97.5024	2.3732	1.24683	0.100304	0.442011	0.623134	1.29488
880	Saci_0903	69.6532	39.9713	99.3351	2.48516	1.31334	0.100221	0.442011	0.304307	0.511183
320	Saci_0324	2.31747	4.63494	0	0	-Inf	0.101361	0.445017	0.71988	0
1010	Saci_1035	173.798	89.0201	258.577	2.9047	1.53839	0.101493	0.445017	0.118214	0.12202
2191	Saci_2261	434.155	589.07	279.239	0.474035	-1.07694	0.101551	0.445017	3.41939	1.36955
354	Saci_0358	2.21836	4.43672	0	0	-Inf	0.102668	0.44766	2.6784	0
507	Saci_0519	5.23013	9.67214	0.788118	0.0814833	-3.61735	0.102723	0.44766	7.12327	0.0736545
973	Saci_0997	50.4926	72.7889	28.1964	0.387372	-1.36821	0.102452	0.44766	3.91252	0.0446933
961	Saci_0985	23.4854	12.1325	34.8383	2.87149	1.5218	0.103374	0.449667	0.000238356	0.000250481
34	Saci_0034	2.76143	1.18351	4.33935	3.6665	1.8744	0.105095	0.452776	0.0279312	0.171145
1326	Saci_1361	96.4121	57.0652	135.759	2.37902	1.25037	0.104783	0.452776	0.261057	0.781552
1497	Saci_1544	67.7373	35.6978	99.7768	2.79504	1.48287	0.105239	0.452776	0.27252	0.0721071
1978	Saci_2039	744.387	1094.13	394.644	0.360693	-1.47116	0.104529	0.452776	3.75903	0.00449904
2101	Saci_2167	50.5658	68.8712	32.2605	0.468418	-1.09413	0.1048	0.452776	0.744223	1.08763
2305	Saci_2375	154.695	91.0606	218.33	2.39764	1.26161	0.10498	0.452776	0.120577	0.767398
2098	Saci_2164	11.8672	5.78348	17.9508	3.10381	1.63404	0.105916	0.454863	1.11952	1.07536
1285	Saci_1320	164.676	94.2672	235.085	2.49381	1.31835	0.106213	0.455308	0.414384	0.415235
38	Saci_0038	52.9188	73.9666	31.8711	0.430885	-1.21462	0.10753	0.456603	2.12658	0.423905
808	Saci_0831	67.8594	38.6245	97.0943	2.5138	1.32987	0.108984	0.456603	0.24624	0.165969
906	Saci_0930	40.3103	25.1919	55.4287	2.20026	1.13767	0.107971	0.456603	0.370846	1.69894
963	Saci_0987	5.85223	2.56525	9.13921	3.5627	1.83297	0.108086	0.456603	0.146329	0.39928
993	Saci_1018	34.1972	17.846	50.5483	2.83247	1.50206	0.108553	0.456603	0.80528	6.74849e-05
1192	Saci_1227	119.629	168.66	70.5976	0.418581	-1.25642	0.107458	0.456603	5.14656	0.00141889
1318	Saci_1353	733.076	425.773	1040.38	2.44351	1.28895	0.107135	0.456603	0.00401665	3.57855
1502	Saci_1549	182.174	106.575	257.774	2.41872	1.27424	0.108441	0.456603	0.148017	0.709209
1509	Saci_1556	52.5965	30.7072	74.4859	2.42568	1.27839	0.108471	0.456603	0.0287585	0.528557
1891	Saci_1945	6.04979	10.5233	1.57624	0.149785	-2.73904	0.109028	0.456603	0.698319	0.224152
2184	Saci_2254	39.8318	19.7291	59.9346	3.03788	1.60306	0.108853	0.456603	0.0189473	1.1281
2262	Saci_2332	127.236	178.162	76.3092	0.428313	-1.22326	0.108063	0.456603	2.11482	0.0426421
595	Saci_0609	105.814	65.0117	146.617	2.25524	1.17328	0.109313	0.456873	0.654525	1.60244
839	Saci_0862	35.0601	20.5453	49.5749	2.41295	1.2708	0.109861	0.456873	0.253302	1.24143
1182	Saci_1217	109.074	156.352	61.7954	0.395233	-1.33922	0.109583	0.456873	1.85055	0.0737552
2071	Saci_2135	153.256	209.056	97.4554	0.466169	-1.10107	0.109866	0.456873	2.62903	0.517918
111	Saci_0111	8.36831	13.5841	3.15247	0.23207	-2.10737	0.11031	0.457914	3.02005	0.551129
1706	Saci_1758	4.1104	1.90645	6.31434	3.3121	1.72774	0.111057	0.460205	0.201877	1.70533
589	Saci_0603	202.846	135.888	269.804	1.98548	0.989488	0.113487	0.465632	0.00224894	4.55003
601	Saci_0615	29.3191	15.7763	42.8618	2.71685	1.44193	0.113284	0.465632	0.656039	0.180534
1277	Saci_1312	19.7599	29.203	10.3167	0.353275	-1.50114	0.113064	0.465632	1.1904	0.255961
1429	Saci_1471	294.066	416.509	171.623	0.412052	-1.2791	0.113364	0.465632	1.7147	0.00366111
1492	Saci_1538	82.4264	49.0196	115.833	2.363	1.24062	0.11355	0.465632	0.0286894	0.352198
82	Saci_0082	92.6099	53.2873	131.933	2.47587	1.30794	0.114123	0.467172	0.167158	0.104403
378	Saci_0382	6.57683	11.4445	1.70916	0.149343	-2.7433	0.117139	0.477798	1.01463	0.0014291
726	Saci_0744	7.64426	3.71379	11.5747	3.11669	1.64001	0.117681	0.477798	0.561578	1.73714
1717	Saci_1769	83.9363	111.693	56.1793	0.502978	-0.991433	0.117699	0.477798	0.00386751	1.15237
2044	Saci_2107	2.2854	4.57081	0	0	-Inf	0.11773	0.477798	0.191102	0
2257	Saci_2327	24.8423	36.0825	13.6021	0.376972	-1.40747	0.117377	0.477798	4.19904	0.340466
137	Saci_0137	10.4897	5.85343	15.126	2.58412	1.36967	0.118284	0.478469	0.0931638	2.06314
1125	Saci_1160	37.453	54.529	20.3769	0.37369	-1.42009	0.118604	0.478876	2.24919	8.35673e-05
161	Saci_0163	12.9648	5.81846	20.1111	3.45643	1.78928	0.119363	0.479482	0.131847	0.249946
178	Saci_0180	39.0226	24.3874	53.6578	2.20023	1.13765	0.118969	0.479482	0.893534	2.72142
2245	Saci_2315	3.07213	1.28262	4.86163	3.79038	1.92234	0.119228	0.479482	0.108304	0.9662
497	Saci_0506	2.13674	4.27348	0	0	-Inf	0.119642	0.479785	0.516992	0
387	Saci_0391	3.61781	1.84231	5.3933	2.92747	1.54965	0.120026	0.480511	0.839504	1.31321
715	Saci_0732	25.7784	16.5051	35.0518	2.1237	1.08658	0.120377	0.481099	0.0056355	3.26887
1144	Saci_1179	1.98807	3.97615	0	0	-Inf	0.121397	0.484359	3.90868	0
59	Saci_0059	66.1551	34.2519	98.0583	2.86285	1.51745	0.122068	0.484596	0.23916	0.634774
81	Saci_0081	117.425	68.9295	165.921	2.40711	1.2673	0.123304	0.484596	0.321159	0.181873
631	Saci_0646	60.3312	35.2664	85.396	2.42145	1.27587	0.123508	0.484596	0.717321	0.326582
992	Saci_1017	25.8015	13.7358	37.8673	2.75683	1.46301	0.122606	0.484596	1.5124	0.342524
1124	Saci_1159	4.70251	8.6169	0.788118	0.0914619	-3.45068	0.123183	0.484596	1.62117	0.0839741
1138	Saci_1173	9.07543	4.73405	13.4168	2.8341	1.50289	0.122812	0.484596	0.0581283	2.32987
1308	Saci_1343	17.972	28.381	7.56298	0.266481	-1.9079	0.122999	0.484596	1.34399	0.398164
1374	Saci_1410	19.543	11.0131	28.0728	2.54904	1.34996	0.123055	0.484596	0.0993684	0.451471
1597	Saci_1645	157.64	219.055	96.2256	0.439277	-1.1868	0.123257	0.484596	2.69175	0.0327926
2247	Saci_2317	1041.19	1506.87	575.498	0.381915	-1.38867	0.121983	0.484596	1.22781	0.180941
691	Saci_0708	17.2729	8.90842	25.6373	2.87788	1.525	0.124058	0.485143	0.194011	0.0574934
956	Saci_0980	188.199	117.623	258.775	2.20005	1.13753	0.124033	0.485143	0.130683	1.35223
628	Saci_0643	72.494	43.2886	101.699	2.34933	1.23225	0.124721	0.486927	0.49848	0.3488
47	Saci_0047	13.5289	20.487	6.57078	0.320729	-1.64057	0.125066	0.487467	0.573031	0.241696
1510	Saci_1557	45.8982	24.6264	67.1699	2.72756	1.44761	0.125782	0.48945	0.00112129	0.381066
1631	Saci_1679	58.0683	79.5985	36.5381	0.459029	-1.12334	0.127011	0.493419	0.0339964	0.368809
1999	Saci_2062	65.8634	91.177	40.5498	0.444737	-1.16897	0.128767	0.49942	3.8252	0.181236
1861	Saci_1915	5.47262	9.369	1.57624	0.16824	-2.57141	0.129008	0.499535	0.638453	0.250893
1280	Saci_1315	47.5429	27.18	67.9057	2.49837	1.32099	0.129955	0.50238	0.88727	0.0849697
679	Saci_0696	66.9851	39.8955	94.0747	2.35803	1.23758	0.130235	0.502638	1.29672	0.409145
109	Saci_0109	41.9858	54.4125	29.5591	0.543242	-0.880333	0.130837	0.503393	0.0863364	2.9729
1720	Saci_1772	16.7411	23.4313	10.0509	0.428951	-1.22112	0.130857	0.503393	6.29496	1.1065
530	Saci_0544	2.41693	1.28262	3.55123	2.76872	1.46922	0.132065	0.506271	0.142308	0.586218
610	Saci_0624	70.1639	101.601	38.7265	0.381162	-1.39152	0.132676	0.506271	3.58658	0.341364
942	Saci_0966	88.1762	123.307	53.0456	0.430192	-1.21695	0.132638	0.506271	2.79884	0.000480611
1678	Saci_1730	10.7981	16.0794	5.51683	0.343098	-1.54331	0.131897	0.506271	0.160616	1.15156
1846	Saci_1900	5.08102	2.46614	7.6959	3.12063	1.64184	0.132643	0.506271	0.0127658	2.23414
937	Saci_0961	36.507	22.067	50.9471	2.30875	1.20711	0.133362	0.507247	0.275802	0.145366
1422	Saci_1464	32.767	22.1311	43.4029	1.96117	0.971716	0.133282	0.507247	0.148716	3.30955
238	Saci_0242	28.7809	40.8691	16.6928	0.408445	-1.29178	0.135661	0.514334	0.000652762	0.137461
1812	Saci_1864	26.5558	14.138	38.9736	2.75665	1.46292	0.135592	0.514334	0.000779847	0.371295
806	Saci_0829	130.856	81.3826	180.33	2.21583	1.14785	0.137244	0.518017	0.517733	0.658396
1174	Saci_1209	119.881	167.977	71.7845	0.427347	-1.22652	0.13729	0.518017	0.672336	0.0284612
1877	Saci_1931	4.51843	2.00556	7.0313	3.50591	1.80979	0.137002	0.518017	0.00480533	0.39672
1076	Saci_1106	57.2737	78.9921	35.5553	0.450111	-1.15165	0.138187	0.520067	1.02296	0.160268
2006	Saci_2069	4.40419	2.10467	6.7037	3.18516	1.67136	0.138273	0.520067	0.0798135	0.0975781
337	Saci_0341	2.76347	5.52694	0	0	-Inf	0.139946	0.521418	5.05999	0
411	Saci_0415	654.448	916.417	392.48	0.428277	-1.22338	0.139957	0.521418	2.19035	0.196493
416	Saci_0422	17.8586	8.18548	27.5318	3.36349	1.74996	0.139791	0.521418	0.114415	1.92055
511	Saci_0523	2.15422	4.30845	0	0	-Inf	0.139704	0.521418	1.02788	0
2011	Saci_2074	54.1979	31.6168	76.7791	2.42843	1.28002	0.139421	0.521418	0.917148	0.0545313
2150	Saci_2220	57.4432	83.7845	31.1018	0.371212	-1.42969	0.138899	0.521418	0.233132	0.492231
674	Saci_0691	67.2442	43.3003	91.1881	2.10595	1.07447	0.140702	0.522545	0.0140189	0.89895
676	Saci_0693	164.675	106.405	222.945	2.09524	1.06711	0.140513	0.522545	0.276624	1.35346
1060	Saci_1087	32.2718	45.4865	19.0571	0.418963	-1.25511	0.141465	0.523732	2.77059	0.302374
544	Saci_0558	33.0053	20.8369	45.1738	2.16798	1.11635	0.141862	0.524377	1.14081	2.08357
974	Saci_0998	40.1819	23.5012	56.8626	2.41956	1.27475	0.142949	0.52757	0.581724	0.108036
118	Saci_0118	1.01838	0	2.03675	Inf	Inf	0.143221	0.527749	0	0.436444
517	Saci_0529	2.90656	1.0844	4.72871	4.36065	2.12454	0.143621	0.528398	0.462873	2.49161
438	Saci_0444	177.564	244.964	110.165	0.449719	-1.15291	0.144912	0.532108	2.06504	0.00469742
784	Saci_0805	21.7665	14.2022	29.3309	2.06524	1.04631	0.145305	0.532108	0.107051	3.11359
1740	Saci_1792	1.26514	2.53027	0	0	-Inf	0.145149	0.532108	2.68781	0
556	Saci_0570	25.836	15.0534	36.6186	2.43259	1.28249	0.146182	0.533667	0.719473	0.383406
1572	Saci_1620	66.0832	45.37	86.7964	1.91308	0.935897	0.146134	0.533667	0.0476881	2.74321
898	Saci_0921	18.8434	28.0253	9.66149	0.344742	-1.53641	0.146961	0.534856	5.14187	0.0345891
11	Saci_0011	4.12533	7.46255	0.788118	0.10561	-3.24318	0.147892	0.535767	0.398608	0.0987116
463	Saci_0472	185.759	134.454	237.064	1.76316	0.818162	0.147877	0.535767	0.0291958	4.90988
2109	Saci_2177	22.4798	11.9634	32.9962	2.7581	1.46367	0.147442	0.535767	0.713546	0.0290679
1188	Saci_1223	351.769	181.252	522.286	2.88154	1.52684	0.148285	0.536072	0.219786	1.09689
2100	Saci_2166	4.36858	1.64409	7.09306	4.31427	2.10912	0.14843	0.536072	0.00785647	3.43968
50	Saci_0050	36.541	24.2241	48.8579	2.01691	1.01215	0.149656	0.537215	0.782059	2.61404
965	Saci_0989	53.8303	77.418	30.2425	0.390639	-1.35609	0.149636	0.537215	1.86287	0.158965
1275	Saci_1310	61.5307	41.2072	81.8542	1.9864	0.990159	0.149497	0.537215	0.318097	1.04626
2078	Saci_2142	1.36425	2.72849	0	0	-Inf	0.1495	0.537215	0.302247	0
1247	Saci_1282	27.9544	16.1378	39.7711	2.46447	1.30128	0.149926	0.537367	0.76733	0.0953396
2223	Saci_2293	40.7889	59.4205	22.1573	0.372889	-1.42318	0.152136	0.544463	0.44594	0.230057
2274	Saci_2344	73.3709	39.8197	106.922	2.68516	1.42501	0.152772	0.545912	0.0163919	1.5414
444	Saci_0450	31.6871	18.9362	44.438	2.34672	1.23065	0.153186	0.546056	0.0935028	0.077437
828	Saci_0851	74.2219	51.3924	97.0513	1.88844	0.917191	0.153745	0.546056	0.00716466	2.39853
881	Saci_0904	10.9963	6.01668	15.9758	2.65526	1.40885	0.153779	0.546056	0.00899416	0.283583
1161	Saci_1196	59.3802	83.6562	35.1041	0.419624	-1.25283	0.153684	0.546056	0.449092	0.0398362
1836	Saci_1888	3.87718	1.64409	6.11026	3.7165	1.89394	0.153968	0.546056	0.00925607	0.898301
1636	Saci_1686	18.8936	28.9756	8.81162	0.304104	-1.71736	0.1546	0.546655	2.72582	0.311319
2211	Saci_2281	40.7416	24.6206	56.8626	2.30956	1.20762	0.154556	0.546655	0.368076	0.106391
988	Saci_1013	23.6295	31.5584	15.7006	0.497509	-1.00721	0.154861	0.546757	0.888247	1.53242
136	Saci_0136	17.7739	12.1325	23.4153	1.92997	0.948578	0.156065	0.549369	0.000384203	4.3057
270	Saci_0274	27.3814	16.4351	38.3278	2.33207	1.22161	0.155951	0.549369	0.468935	0.369437
510	Saci_0522	4.53926	8.2904	0.788118	0.0950639	-3.39496	0.15689	0.550196	6.39514	0.0877134
905	Saci_0929	410.715	570.406	251.023	0.440078	-1.18417	0.157144	0.550196	0.676201	0.00835091
1200	Saci_1235	11.1124	16.575	5.64975	0.34086	-1.55275	0.157465	0.550196	1.16393	0.530477
1259	Saci_1294	5.66799	2.26792	9.06806	3.99841	1.99943	0.156831	0.550196	0.228803	0.638303
1800	Saci_1852	6.46134	10.5583	2.36435	0.223933	-2.15886	0.157443	0.550196	2.92052	0.432204
651	Saci_0666	866.302	571.834	1160.77	2.0299	1.02141	0.158814	0.55332	0.177997	3.9944
1643	Saci_1693	6.36223	10.3601	2.36435	0.228217	-2.13152	0.158828	0.55332	1.74291	0.439352
248	Saci_0252	39.7267	24.7605	54.693	2.20888	1.14332	0.159751	0.554899	0.0478383	0.0853295
1058	Saci_1085	4.40242	1.90645	6.89838	3.61845	1.85537	0.159571	0.554899	0.184142	1.18356
1032	Saci_1057	60.0463	81.9072	38.1855	0.466204	-1.10097	0.160159	0.555499	0.0704578	0.107026
745	Saci_0763	150.519	95.0192	206.02	2.16819	1.11649	0.161467	0.559216	0.00381375	0.15468
2115	Saci_2185	16.3711	9.60219	23.1401	2.40987	1.26896	0.162509	0.562	0.103417	0.111027
751	Saci_0769	12.9726	8.3837	17.5615	2.09471	1.06675	0.16303	0.562978	0.0280588	3.52185
523	Saci_0535	1.97349	3.94698	0	0	-Inf	0.16452	0.566215	1.56025	0
675	Saci_0692	195.476	121.826	269.126	2.2091	1.14346	0.1647	0.566215	0.186796	0.132822
704	Saci_0721	1.82483	3.64965	0	0	-Inf	0.165887	0.566215	0.000334876	0
856	Saci_0879	1.92394	3.84787	0	0	-Inf	0.165022	0.566215	0.724842	0
885	Saci_0908	38.582	26.597	50.5671	1.90123	0.926936	0.164595	0.566215	0.0706699	2.4617
978	Saci_1003	1.77527	3.55054	0	0	-Inf	0.166235	0.566215	0.175232	0
1231	Saci_1266	63.4269	40.2802	86.5735	2.14928	1.10385	0.165525	0.566215	0.0277428	0.0507821
1306	Saci_1341	75.4051	50.0224	100.788	2.01485	1.01067	0.165897	0.566215	0.986352	1.01989
1635	Saci_1683	109.712	144.179	75.2458	0.521892	-0.938176	0.166604	0.566215	0.974646	0.465492
2193	Saci_2263	1720.42	2484.68	956.152	0.384819	-1.37775	0.16551	0.566215	0.29191	0.244474
2271	Saci_2341	18.6492	9.69549	27.6029	2.84699	1.50944	0.166537	0.566215	0.708472	0.396873
340	Saci_0344	33.2724	22.9473	43.5976	1.8999	0.925921	0.166868	0.566296	0.0972703	2.46449
1339	Saci_1374	116.337	74.439	158.234	2.12569	1.08793	0.167349	0.566302	1.00612	0.33289
1565	Saci_1613	16.2967	11.8701	20.7233	1.74584	0.803923	0.167157	0.566302	0.0188338	7.16262
773	Saci_0794	2.53318	5.06636	0	0	-Inf	0.167672	0.566584	4.73298	0
76	Saci_0076	58.419	40.3677	76.4703	1.89434	0.921696	0.168401	0.567687	0.300035	2.08331
1321	Saci_1356	130.622	84.6066	176.636	2.08774	1.06194	0.16872	0.567687	0.0394576	0.178133
2102	Saci_2168	13.6064	20.3763	6.83662	0.335519	-1.57554	0.168481	0.567687	5.03627	0.00807392
1376	Saci_1412	22.9174	15.9104	29.9243	1.8808	0.911349	0.169943	0.57099	0.325215	3.75057
603	Saci_0617	226.964	136.116	317.813	2.33487	1.22334	0.17046	0.571912	0.304738	0.00342547
2300	Saci_2370	14.7245	21.1692	8.27994	0.391132	-1.35427	0.170843	0.572385	1.52666	0.190315
1743	Saci_1795	2.99349	1.84231	4.14467	2.24971	1.16974	0.171603	0.574116	1.04065	2.04494
1273	Saci_1308	4.68519	2.26792	7.10246	3.13171	1.64695	0.173357	0.579163	0.299974	1.02328
329	Saci_0333	526.88	742.429	311.332	0.419343	-1.2538	0.174595	0.582476	2.39787	0.0324966
692	Saci_0709	34.4123	25.4834	43.3411	1.70076	0.766178	0.175169	0.582966	0.0416403	4.5429
1389	Saci_1425	11.7022	6.6405	16.764	2.5245	1.336	0.175235	0.582966	0.138374	0.155942
1141	Saci_1176	8.56538	5.09552	12.0352	2.36193	1.23996	0.175652	0.58353	0.112681	1.80641
794	Saci_0817	30.1314	20.1547	40.1081	1.99001	0.992777	0.175958	0.583725	0.00381267	1.25798
583	Saci_0597	209.542	137.054	282.029	2.05779	1.0411	0.178319	0.587127	0.697757	0.558277
668	Saci_0685	773.85	441.567	1106.13	2.50501	1.32482	0.178361	0.587127	0.072963	0.069115
733	Saci_0751	45.7054	33.803	57.6078	1.70422	0.769113	0.179127	0.587127	0.0579581	3.75699
1221	Saci_1256	11.9809	6.67548	17.2862	2.58951	1.37268	0.17904	0.587127	0.0839318	0.0603611
1464	Saci_1506	16.7798	9.63136	23.9282	2.4844	1.3129	0.178544	0.587127	0.296957	0.0529101
1682	Saci_1734	69.2031	90.3028	48.1034	0.53269	-0.908632	0.178269	0.587127	7.12971	0.531859
1811	Saci_1863	9.00424	4.27348	13.735	3.21401	1.68438	0.179091	0.587127	0.124308	0.397872
2037	Saci_2100	3.48402	6.17992	0.788118	0.127529	-2.97111	0.17922	0.587127	0.838054	0.121824
2105	Saci_2171	36.2031	45.9996	26.4067	0.574063	-0.800719	0.179025	0.587127	0.0135196	2.79037
609	Saci_0623	34.8943	51.8996	17.8891	0.344686	-1.53665	0.181363	0.587369	2.93149	0.970317
750	Saci_0768	93.8553	64.3761	123.334	1.91584	0.937978	0.181781	0.587369	0.00619428	0.741936
753	Saci_0771	13.1999	8.12135	18.2784	2.25066	1.17035	0.17977	0.587369	0.000762778	0.666119
985	Saci_1010	6.16237	2.99085	9.33389	3.12081	1.64192	0.181318	0.587369	0.446296	0.000726363
1281	Saci_1316	29.3916	19.7291	39.0541	1.97952	0.98515	0.181742	0.587369	0.0344729	0.839806
1546	Saci_1593	12.758	8.22046	17.2956	2.10397	1.07312	0.181338	0.587369	0.0275859	1.93171
1646	Saci_1698	8.7262	4.37259	13.0798	2.99132	1.58078	0.181699	0.587369	0.0269524	0.0392172
1664	Saci_1716	4.30897	7.82982	0.788118	0.100656	-3.3125	0.180943	0.587369	6.13686	0.0935356
2175	Saci_2245	15.5988	9.69549	21.5021	2.21774	1.14909	0.180366	0.587369	0.95365	1.34359
2304	Saci_2374	47.4704	32.8702	62.0707	1.88836	0.917131	0.180666	0.587369	0.595539	1.90409
1292	Saci_1327	1.23307	2.46614	0	0	-Inf	0.182627	0.588058	0.0382243	0
1434	Saci_1476	1.23307	2.46614	0	0	-Inf	0.182627	0.588058	0.0382243	0
1714	Saci_1766	72.0994	95.8295	48.3692	0.504743	-0.98638	0.18299	0.588058	0.879792	0.297401
1332	Saci_1367	11.1274	6.27904	15.9758	2.54431	1.34728	0.183422	0.588644	0.102257	0.281412
275	Saci_0279	32.2577	44.2097	20.3058	0.459306	-1.12247	0.18553	0.590052	5.38441	0.331458
323	Saci_0327	41.2136	29.8852	52.5421	1.75813	0.814044	0.184895	0.590052	0.0509012	3.0369
624	Saci_0639	180.508	243.36	117.656	0.483466	-1.04851	0.185274	0.590052	0.905627	0.0114782
1075	Saci_1105	12.2464	19.0995	5.3933	0.28238	-1.82429	0.185609	0.590052	0.907991	0.489866
1589	Saci_1637	6.54429	4.01112	9.07745	2.26307	1.17828	0.18524	0.590052	0.00941433	2.61794
1652	Saci_1704	23.9334	15.7821	32.0846	2.03297	1.02359	0.185453	0.590052	0.000135618	0.698038
2090	Saci_2154	69.6016	44.3497	94.8534	2.13876	1.09678	0.184626	0.590052	0.0675633	0.00714345
1372	Saci_1408	15.5347	10.0278	21.0415	2.09832	1.06924	0.18644	0.591898	0.0132382	1.22388
1304	Saci_1339	203.659	132.011	275.307	2.08548	1.06038	0.186704	0.591934	0.284184	0.162669
1586	Saci_1634	16.2801	25.6525	6.90778	0.269283	-1.8928	0.186953	0.591934	1.86624	1.11863
396	Saci_0400	4.04278	2.30289	5.78266	2.51105	1.32829	0.187422	0.592626	1.05395	0.355913
1081	Saci_1111	68.7165	93.066	44.3669	0.476725	-1.06877	0.188198	0.59336	0.817457	0.0207486
1212	Saci_1247	12.8052	7.98726	17.6232	2.20642	1.14171	0.188357	0.59336	0.519714	1.43674
2160	Saci_2230	35.5217	45.4866	25.5568	0.561853	-0.831736	0.188408	0.59336	4.1237	1.57204
2	Saci_0002	4.97718	1.80734	8.14702	4.50774	2.17241	0.190097	0.595185	0.527664	1.16329
95	Saci_0095	7196.16	10852.5	3539.86	0.32618	-1.61626	0.192017	0.595185	0.724018	0.570186
249	Saci_0253	119.115	79.995	158.234	1.97806	0.984083	0.189967	0.595185	0.000820278	0.32029
268	Saci_0272	32.7491	18.5106	46.9877	2.53842	1.34393	0.19026	0.595185	0.00507459	1.0224
884	Saci_0907	30.7335	19.1986	42.2684	2.20164	1.13858	0.192349	0.595185	0.162683	0.0558862
1002	Saci_1027	48.3697	31.331	65.4084	2.08766	1.06188	0.190827	0.595185	0.0663171	0.108514
1038	Saci_1063	25.1452	15.5139	34.7765	2.24163	1.16455	0.19154	0.595185	0.682135	0.210631
1274	Saci_1309	6.34665	3.74876	8.94453	2.386	1.25459	0.190401	0.595185	0.0690104	1.60463
1341	Saci_1376	21.2185	13.3102	29.1268	2.18831	1.12982	0.192403	0.595185	1.26537	0.85311
1377	Saci_1413	49.0933	32.707	65.4796	2.00201	1.00145	0.191323	0.595185	0.426142	0.49605
2088	Saci_2152	181.757	232.487	131.026	0.563585	-0.827296	0.190852	0.595185	0.278386	1.07949
2110	Saci_2180	3.74873	7.03694	0.460519	0.065443	-3.93362	0.192413	0.595185	0.184963	0.0409564
2129	Saci_2199	25.4067	37.6625	13.151	0.349179	-1.51796	0.190043	0.595185	5.10252	0.327402
2170	Saci_2240	17.7397	25.1627	10.3167	0.409999	-1.28631	0.192515	0.595185	3.94804	0.290577
334	Saci_0338	55.8567	80.0182	31.6952	0.3961	-1.33606	0.19455	0.595564	2.23479	0.709332
798	Saci_0821	23.2287	16.4001	30.0572	1.83274	0.874005	0.194904	0.595564	1.31889	4.39317
1115	Saci_1148	117.503	162.946	72.0598	0.442231	-1.17713	0.193546	0.595564	1.26244	0.380291
1217	Saci_1252	14.6675	22.0378	7.29714	0.331119	-1.59458	0.194907	0.595564	3.92974	0.0255982
1236	Saci_1271	2556.54	3716.83	1396.26	0.375659	-1.41251	0.194025	0.595564	0.170439	0.343567
1352	Saci_1387	57.2116	82.5951	31.8281	0.385352	-1.37575	0.193176	0.595564	5.09543	0.857833
1383	Saci_1419	44.6498	27.903	61.3967	2.20036	1.13774	0.193234	0.595564	1.08884	0.0377449
1762	Saci_1814	16.1044	22.3527	9.85617	0.440939	-1.18135	0.193749	0.595564	1.40879	0.409285
2227	Saci_2297	100.495	132.705	68.2857	0.514568	-0.958567	0.194536	0.595564	1.59204	0.183648
228	Saci_0230	1.64409	3.28818	0	0	-Inf	0.199541	0.598118	0.0486681	0
283	Saci_0287	1.64409	3.28818	0	0	-Inf	0.199541	0.598118	0.0486681	0
413	Saci_0417	1.54498	3.08996	0	0	-Inf	0.199386	0.598118	0.518454	0
541	Saci_0555	1.7432	3.4864	0	0	-Inf	0.199248	0.598118	1.20345	0
716	Saci_0733	1.49543	2.99085	0	0	-Inf	0.19909	0.598118	1.48203	0
1116	Saci_1151	1.84231	3.68462	0	0	-Inf	0.198631	0.598118	3.67529	0
1119	Saci_1154	8.26626	4.50667	12.0258	2.66846	1.41601	0.196595	0.598118	0.878603	0.483267
1151	Saci_1186	6.88982	10.9548	2.82487	0.257867	-1.9553	0.199044	0.598118	5.85765	0.251196
1198	Saci_1233	1.64409	3.28818	0	0	-Inf	0.199541	0.598118	0.0486681	0
1240	Saci_1275	56.8126	35.6687	77.9565	2.18558	1.12801	0.196758	0.598118	0.147357	0.0166317
1263	Saci_1298	1.54498	3.08996	0	0	-Inf	0.199386	0.598118	0.518454	0
1922	Saci_1977	1.59454	3.18907	0	0	-Inf	0.199529	0.598118	0.0581428	0
1957	Saci_2018	101.349	125.895	76.8032	0.610056	-0.712986	0.197205	0.598118	1.27692	2.42235
2042	Saci_2105	20.5445	28.6025	12.4864	0.436547	-1.19579	0.199319	0.598118	0.226028	0.167463
1551	Saci_1598	1.15133	0.460578	1.84207	3.99949	1.99981	0.199891	0.598405	0.339905	1.23761
1	Saci_0001	57.0732	36.2517	77.8948	2.14872	1.10348	0.200463	0.599306	0.948844	0.0139838
735	Saci_0753	14.5399	23.093	5.98674	0.259245	-1.94761	0.200953	0.599306	7.28172	0.982808
1527	Saci_1574	29.7689	20.5453	38.9924	1.89787	0.924381	0.200931	0.599306	0.346744	1.71134
657	Saci_0672	28.6181	19.7583	37.4779	1.89682	0.923584	0.202166	0.600736	0.107501	1.15484
1008	Saci_1033	69.4911	47.4047	91.5774	1.93182	0.949963	0.202195	0.600736	0.169142	0.431327
538	Saci_0552	44.1976	29.8852	58.51	1.95783	0.969255	0.204483	0.60162	0.0440119	0.381082
634	Saci_0649	2.20378	4.40756	0	0	-Inf	0.20453	0.60162	1.91612	0
778	Saci_0799	90.8111	63.5483	118.074	1.85802	0.893767	0.204472	0.60162	0.099108	0.654847
970	Saci_0994	139.241	185.87	92.6126	0.498267	-1.00501	0.203652	0.60162	2.7224	0.0178002
1286	Saci_1321	3.38726	6.31401	0.460519	0.072936	-3.77722	0.203825	0.60162	0.526828	0.0469988
1390	Saci_1426	2.71368	1.7432	3.68415	2.11344	1.07959	0.203062	0.60162	0.362174	1.85203
1436	Saci_1478	3.4024	6.01668	0.788118	0.130989	-2.93248	0.203519	0.60162	0.0333611	0.125503
1966	Saci_2027	12.4258	17.2979	7.55358	0.436675	-1.19537	0.20277	0.60162	0.788554	1.33772
264	Saci_0268	21.5512	29.5003	13.6021	0.461082	-1.1169	0.207267	0.602385	1.59952	0.407191
805	Saci_0828	51.0949	38.3388	63.851	1.66544	0.735903	0.207313	0.602385	0.00912199	2.87004
928	Saci_0952	17.641	12.593	22.6889	1.8017	0.849362	0.207341	0.602385	0.00143339	2.62668
986	Saci_1011	14.9732	9.17078	20.7757	2.26542	1.17978	0.206906	0.602385	0.445772	0.447654
1064	Saci_1092	5.65387	8.94339	2.36435	0.264369	-1.91938	0.205863	0.602385	0.00537256	0.496736
1071	Saci_1101	11.9234	18.5864	5.26039	0.283024	-1.821	0.205707	0.602385	6.63391	0.154361
1386	Saci_1422	13.1836	8.61109	17.7561	2.06201	1.04405	0.207078	0.602385	0.904664	2.05104
1528	Saci_1575	21.795	14.0739	29.5162	2.09723	1.06848	0.205823	0.602385	0.0678017	0.0820854
2053	Saci_2116	64.9766	86.9678	42.9853	0.494267	-1.01664	0.205391	0.602385	0.00607583	0.0491034
2242	Saci_2312	16.6548	23.781	9.52857	0.40068	-1.31948	0.206905	0.602385	3.70285	0.201672
1571	Saci_1619	31.9091	18.0792	45.739	2.52993	1.3391	0.208005	0.603572	0.33184	1.00819
1378	Saci_1414	23.6633	31.3602	15.9664	0.509131	-0.973892	0.208397	0.603969	1.19111	0.729341
2278	Saci_2348	30.1292	40.7408	19.5177	0.479069	-1.06169	0.209293	0.605821	0.149447	0.282365
135	Saci_0135	28.7681	40.117	17.4192	0.434209	-1.20354	0.209785	0.606448	0.269821	6.13375e-05
179	Saci_0181	23.3055	14.9251	31.6858	2.12299	1.0861	0.210088	0.606448	0.142913	0.110969
953	Saci_0977	140.007	106.359	173.654	1.63273	0.707282	0.21028	0.606448	0.413153	2.65626
1068	Saci_1096	29.3264	38.1523	20.5005	0.537332	-0.896115	0.210964	0.607379	7.38208	0.794321
2209	Saci_2279	14.103	19.0761	9.12982	0.4786	-1.06311	0.211117	0.607379	2.13645	1.71902
1409	Saci_1451	3.88046	6.97281	0.788118	0.113027	-3.14526	0.211606	0.608045	1.92987	0.106495
814	Saci_0837	35.1315	25.3551	44.908	1.77116	0.824693	0.212136	0.608827	0.322932	1.29096
1507	Saci_1554	131.366	167.907	94.8252	0.564748	-0.82432	0.212401	0.608847	2.22274	0.738953
1963	Saci_2024	9.68166	13.8465	5.51683	0.398427	-1.32761	0.213098	0.610106	1.89595	1.27441
154	Saci_0156	37.1613	52.1036	22.219	0.426439	-1.22959	0.213374	0.610157	5.3524	0.0190815
1506	Saci_1553	67.0587	50.7394	83.378	1.64326	0.71656	0.214138	0.6116	0.124028	2.67624
328	Saci_0332	351.181	485.28	217.082	0.447332	-1.16058	0.214456	0.61177	3.38967	0.157406
159	Saci_0161	77.1804	106.761	47.5999	0.445855	-1.16535	0.214829	0.612093	2.53319	0.260047
611	Saci_0625	29.3211	19.4551	39.1871	2.01423	1.01023	0.215228	0.612276	1.70747	1.13157
1606	Saci_1654	13.0634	7.26433	18.8625	2.59659	1.37662	0.215478	0.612276	0.354403	0.211266
2034	Saci_2097	4.68554	7.79485	1.57624	0.202215	-2.30604	0.21567	0.612276	1.64997	0.297623
1480	Saci_1523	26.9736	18.6389	35.3082	1.89433	0.921689	0.216924	0.614911	0.318483	1.13765
2054	Saci_2117	60.6658	36.8755	84.4562	2.2903	1.19554	0.217119	0.614911	0.932434	0.347659
1241	Saci_1276	31.6208	21.0351	42.2066	2.00649	1.00467	0.217751	0.61543	0.985915	0.375193
2258	Saci_2328	12.5931	18.155	7.0313	0.387294	-1.3685	0.217823	0.61543	2.08669	0.180272
604	Saci_0618	20.0357	12.9195	27.1518	2.10161	1.07149	0.218478	0.61654	0.173111	0.321071
322	Saci_0326	64.8564	50.0807	79.6321	1.59008	0.669097	0.219523	0.618371	0.0873248	2.98875
1558	Saci_1605	16.8119	10.1561	23.4677	2.3107	1.20833	0.21965	0.618371	0.730362	0.0301816
461	Saci_0468	8.40032	12.7271	4.07351	0.320065	-1.64356	0.221129	0.621794	0.972383	0.258639
1775	Saci_1827	23.8626	31.1037	16.6216	0.534395	-0.904022	0.222061	0.623671	0.00405954	1.25526
224	Saci_0226	41.2869	28.2702	54.3036	1.92088	0.941764	0.224199	0.623744	0.352486	0.468095
397	Saci_0401	9.34999	5.15966	13.5403	2.62427	1.39191	0.223918	0.623744	0.8903	0.0125771
912	Saci_0936	12.9951	6.60553	19.3847	2.93462	1.55318	0.223436	0.623744	0.914974	1.11882
1047	Saci_1072	20.0565	28.2819	11.8312	0.418331	-1.25728	0.223995	0.623744	0.975961	0.00986592
1491	Saci_1537	111.378	81.7266	141.029	1.72562	0.787113	0.224197	0.623744	0.144646	1.42222
1688	Saci_1740	3.72854	1.80734	5.64975	3.126	1.64432	0.222536	0.623744	0.783866	1.24769
2067	Saci_2131	31.94	43.1137	20.7663	0.481664	-1.0539	0.222631	0.623744	1.05376	0.288567
2114	Saci_2184	22.6028	29.8326	15.373	0.515308	-0.956493	0.223047	0.623744	3.22869	1.28085
1112	Saci_1142	105.678	132.046	79.3099	0.600623	-0.735469	0.225951	0.626403	1.3346	1.32098
1155	Saci_1190	7.50542	3.18907	11.8218	3.70696	1.89024	0.225442	0.626403	0.013848	5.17821
1967	Saci_2028	4.18999	6.80375	1.57624	0.231672	-2.10985	0.225947	0.626403	1.82228	0.335804
15	Saci_0015	13.5649	9.7013	17.4286	1.79652	0.845202	0.226392	0.62689	0.252544	2.57096
27	Saci_0027	38.9237	27.6173	50.2301	1.81879	0.862982	0.227445	0.628334	0.0259004	0.762391
108	Saci_0108	10.8109	14.5287	7.09306	0.488212	-1.03442	0.227409	0.628334	1.55463	1.76983
1965	Saci_2026	312.543	399.491	225.595	0.564707	-0.824426	0.228168	0.629593	0.493384	0.753141
1219	Saci_1254	2.92526	1.64409	4.20643	2.55851	1.35531	0.228758	0.630486	0.0130041	0.0326459
1638	Saci_1688	17.2582	24.0667	10.4496	0.434194	-1.20359	0.229139	0.630801	0.0538128	0.0930924
1348	Saci_1383	29.5077	21.2099	37.8055	1.78244	0.833855	0.230019	0.632135	0.126079	0.898621
1782	Saci_1834	52.8852	67.1338	38.6366	0.575516	-0.797071	0.230159	0.632135	0.20254	0.984323
768	Saci_0789	45.9805	60.4174	31.5435	0.522093	-0.93762	0.230771	0.633079	2.15789	0.40143
366	Saci_0370	12.775	9.0425	16.5075	1.82555	0.868329	0.231058	0.63313	0.0326911	2.31619
653	Saci_0668	10.5497	5.65521	15.4442	2.73096	1.44941	0.232412	0.636103	0.000665701	0.314917
150	Saci_0152	47.3496	32.054	62.6453	1.95437	0.966703	0.236271	0.636341	0.0886125	0.0280061
616	Saci_0631	1.46336	2.92672	0	0	-Inf	0.236195	0.636341	0.203815	0
746	Saci_0764	1.46336	2.92672	0	0	-Inf	0.236195	0.636341	0.203815	0
920	Saci_0944	34.7153	24.6556	44.775	1.81602	0.860781	0.236131	0.636341	0.222597	1.02745
1083	Saci_1113	35.9058	27.0983	44.7133	1.65004	0.722499	0.235086	0.636341	0.383777	1.80931
1158	Saci_1193	68.247	45.714	90.7799	1.98582	0.989737	0.235451	0.636341	1.39173	0.0359371
1162	Saci_1197	22.7796	31.5584	14.0008	0.443648	-1.17251	0.23362	0.636341	0.939956	0.000459547
1311	Saci_1346	119.898	88.2562	151.54	1.71705	0.77993	0.2344	0.636341	0.0478893	0.843444
1411	Saci_1453	24.0823	12.424	35.7405	2.87674	1.52443	0.234691	0.636341	0.560562	4.11264
1479	Saci_1522	1.4138	2.8276	0	0	-Inf	0.23567	0.636341	0.00151913	0
1618	Saci_1666	30.6066	39.9246	21.2886	0.53322	-0.907197	0.234093	0.636341	1.21591	0.874814
1858	Saci_1912	16.27	22.5509	9.98909	0.442958	-1.17476	0.233217	0.636341	0.945733	0.147795
2208	Saci_2278	97.3991	121.599	73.1996	0.601978	-0.732218	0.233357	0.636341	0.133593	1.24772
2267	Saci_2337	30.299	17.8168	42.7812	2.40117	1.26374	0.235537	0.636341	0.265695	1.05782
1777	Saci_1829	1.51291	3.02583	0	0	-Inf	0.23655	0.636369	0.852015	0
649	Saci_0664	1.61202	3.22405	0	0	-Inf	0.236821	0.636374	3.29406	0
1380	Saci_1416	234.291	159.419	309.162	1.93931	0.955542	0.237396	0.637193	1.22264	0.16875
173	Saci_0175	63.0332	44.9385	81.1278	1.80531	0.852243	0.238094	0.63834	0.220237	0.666941
1295	Saci_1330	38.8409	27.3899	50.2919	1.83615	0.876683	0.23862	0.639024	0.0150361	0.297125
216	Saci_0218	2.08756	1.0844	3.09071	2.85015	1.51104	0.239446	0.640467	0.672786	0.4135
1194	Saci_1229	12.4602	8.41287	16.5075	1.96217	0.972453	0.239701	0.640467	1.62719	2.35765
737	Saci_0755	14.2335	9.20575	19.2612	2.0923	1.06509	0.240287	0.641308	0.0194202	0.0708099
1771	Saci_1823	8.78104	13.6833	3.87883	0.283473	-1.81872	0.240611	0.641449	3.44098	0.0265913
327	Saci_0331	1381.93	2024.79	739.065	0.365007	-1.454	0.242148	0.641922	3.21016	0.348166
456	Saci_0463	7.87519	5.2296	10.5208	2.01177	1.00847	0.24211	0.641922	0.594028	0.679331
932	Saci_0956	24.9192	17.4262	32.4122	1.85997	0.895278	0.241403	0.641922	4.77712e-05	0.484713
1310	Saci_1345	7.92474	5.32871	10.5208	1.97435	0.981381	0.241541	0.641922	0.942774	0.676559
1569	Saci_1617	13.5934	8.90842	18.2784	2.05182	1.0369	0.241857	0.641922	0.286602	0.652249
654	Saci_0669	16.3041	10.3893	22.219	2.13865	1.0967	0.242715	0.642084	0.0253451	0.0482765
1252	Saci_1287	25.6402	17.0356	34.2449	2.0102	1.00734	0.242752	0.642084	0.379325	0.0359567
467	Saci_0476	0.460519	0	0.921037	Inf	Inf	0.24401	0.64309	0	0.737634
494	Saci_0503	0.460519	0	0.921037	Inf	Inf	0.24401	0.64309	0	0.737634
929	Saci_0953	12.1151	8.12135	16.1088	1.98351	0.988054	0.24442	0.64309	0.000871033	0.601801
1269	Saci_1304	25.6672	36.6072	14.7272	0.402303	-1.31365	0.244163	0.64309	3.22448	0.155115
2293	Saci_2363	14.6628	22.0903	7.23538	0.327536	-1.61027	0.244494	0.64309	1.22606	0.834705
1026	Saci_1051	13.9887	9.43313	18.5443	1.96586	0.975164	0.244783	0.643133	0.783682	1.63033
129	Saci_0129	10.7189	7.42758	14.0102	1.88625	0.915518	0.245536	0.643726	1.1643	3.19914
1498	Saci_1545	206.204	148.126	264.283	1.78418	0.835259	0.245682	0.643726	0.221498	0.610208
1819	Saci_1871	54.8994	69.7806	40.0181	0.573485	-0.802172	0.245826	0.643726	0.489791	0.780938
1788	Saci_1840	4.35614	7.13605	1.57624	0.220883	-2.17864	0.246935	0.645914	0.453654	0.322056
1895	Saci_1949	31.5477	42.8513	20.244	0.472425	-1.08184	0.247458	0.646565	1.25552	0.0269618
756	Saci_0774	4.53536	2.36703	6.7037	2.83212	1.50188	0.248283	0.647288	0.046892	0.0958803
2123	Saci_2193	3.50151	6.2149	0.788118	0.126811	-2.97925	0.248076	0.647288	0.178108	0.121062
398	Saci_0402	13.5112	9.07167	17.9508	1.97878	0.984611	0.249206	0.648978	0.731822	0.983723
215	Saci_0217	35.5188	46.1978	24.8398	0.537684	-0.89517	0.251053	0.649196	0.0486769	0.453625
229	Saci_0231	29.2776	16.6333	41.922	2.52036	1.33363	0.251213	0.649196	0.263447	2.32636
825	Saci_0848	17.4513	10.5233	24.3793	2.31669	1.21206	0.251026	0.649196	0.17701	1.11625
1036	Saci_1061	11.1287	16.3418	5.91558	0.361991	-1.46597	0.250376	0.649196	0.0377478	0.00547274
1607	Saci_1655	53.343	70.4044	36.2816	0.515332	-0.956427	0.250158	0.649196	0.433145	0.0351148
1622	Saci_1670	11.2127	16.8374	5.58798	0.33188	-1.59127	0.249748	0.649196	0.76341	0.0268589
1732	Saci_1784	104.892	132.501	77.2826	0.583261	-0.777787	0.250488	0.649196	0.957217	0.557037
1237	Saci_1272	5724.01	8723.61	2724.42	0.312303	-1.67898	0.252147	0.650897	0.00303909	0.0573952
1471	Saci_1514	1048.13	1421.02	675.232	0.475172	-1.07348	0.252716	0.650944	0.845299	0.129295
2153	Saci_2223	8.66445	13.4501	3.87883	0.288387	-1.79392	0.252583	0.650944	0.661108	0.0269381
1878	Saci_1932	0.788118	0	1.57624	Inf	Inf	0.253058	0.651116	0	1.1922
1842	Saci_1896	21.3185	28.2469	14.3902	0.509444	-0.973005	0.253498	0.651537	0.337548	0.536315
28	Saci_0028	11.5608	8.97837	14.1432	1.57525	0.65558	0.255596	0.651915	0.490707	4.04934
195	Saci_0197	19.7649	25.6001	13.9297	0.544127	-0.877986	0.255853	0.651915	5.92302	0.683094
1062	Saci_1090	11.7495	6.86789	16.631	2.42156	1.27594	0.255656	0.651915	1.55693	0.0177296
1255	Saci_1290	21.0813	27.9671	14.1955	0.507579	-0.978295	0.254962	0.651915	5.51364	0.144751
1256	Saci_1291	2.03681	0.921156	3.15247	3.4223	1.77497	0.255577	0.651915	0.539674	1.79208
1477	Saci_1520	61.8426	42.6998	80.9855	1.89663	0.923435	0.253997	0.651915	0.436476	0.0352922
1784	Saci_1836	30.4554	43.1546	17.7561	0.411455	-1.28119	0.25488	0.651915	4.14809	0.850956
2194	Saci_2264	8.46623	13.0536	3.87883	0.297146	-1.75076	0.255017	0.651915	0.0243933	0.027547
1855	Saci_1909	15.9411	21.5656	10.3167	0.478387	-1.06375	0.256689	0.653339	0.563	0.326239
587	Saci_0601	1.98726	0.822046	3.15247	3.83491	1.93919	0.257426	0.654511	0.00676821	1.81685
1282	Saci_1317	70.1063	51.3982	88.8143	1.72796	0.789073	0.257833	0.65484	0.159446	0.279899
250	Saci_0254	127.308	162.8	91.8151	0.563975	-0.826298	0.26042	0.656625	0.131049	0.189428
787	Saci_0809	1.9377	0.722936	3.15247	4.36065	2.12454	0.259415	0.656625	0.3926	1.84197
1025	Saci_1050	43.1987	32.6778	53.7196	1.64392	0.717137	0.260237	0.656625	0.16693	1.56334
1039	Saci_1064	19.3422	25.2153	13.4692	0.534167	-0.904636	0.26114	0.656625	0.405635	0.809152
1059	Saci_1086	19.3618	13.281	25.4426	1.91572	0.937885	0.261324	0.656625	0.219955	0.32279
1928	Saci_1983	16.3446	23.3554	9.33389	0.399646	-1.3232	0.26017	0.656625	5.51302	0.000332535
1945	Saci_2003	1.36291	0.361468	2.36435	6.54098	2.70951	0.260425	0.656625	0.200482	1.53915
2038	Saci_2101	11.2242	15.2224	7.22598	0.474693	-1.07493	0.259275	0.656625	0.0562437	0.980506
2057	Saci_2121	19.0876	26.9992	11.176	0.413937	-1.27252	0.261185	0.656625	0.939417	0.0516551
2172	Saci_2242	31.3464	40.8108	21.882	0.536183	-0.899204	0.261027	0.656625	0.785737	0.523465
2212	Saci_2282	211.028	272.529	149.528	0.548667	-0.865996	0.261594	0.656625	0.0238302	0.0761682
219	Saci_0221	21.4295	13.7416	29.1174	2.11893	1.08333	0.262539	0.65759	0.145085	0.0656918
278	Saci_0282	28.4121	18.1783	38.646	2.12594	1.0881	0.26337	0.65759	0.331943	0.230707
483	Saci_0492	14.7672	22.6266	6.90778	0.305294	-1.71173	0.262936	0.65759	1.62777	1.24752
489	Saci_0498	45.8935	58.9949	32.7922	0.555847	-0.847239	0.263174	0.65759	0.559348	0.427858
501	Saci_0510	187.89	240.457	135.323	0.562773	-0.829375	0.263255	0.65759	1.72305	0.214584
1020	Saci_1045	25.2282	34.6134	15.8429	0.45771	-1.12749	0.263854	0.658102	1.703	0.0314096
1547	Saci_1594	12.8362	8.44784	17.2245	2.03892	1.02781	0.264795	0.659057	0.408521	0.200723
2285	Saci_2355	7516.38	4499.61	10533.1	2.3409	1.22706	0.264699	0.659057	0.0215872	1.16073
1815	Saci_1867	78.1072	62.2539	93.9606	1.50931	0.593891	0.265504	0.659434	0.367722	2.06344
2183	Saci_2253	185.673	242.841	128.505	0.529172	-0.918191	0.265314	0.659434	2.67479	0.00208444
364	Saci_0368	19.2959	12.9545	25.6373	1.97903	0.984791	0.265868	0.659644	4.56082e-05	0.0523283
1455	Saci_1497	13.3801	9.26989	17.4903	1.88679	0.915932	0.26669	0.660989	0.35719	0.87358
1015	Saci_1040	49.8842	66.3116	33.4567	0.504538	-0.986964	0.267755	0.662932	4.05625	0.00595166
938	Saci_0962	39.7561	27.8388	51.6734	1.85616	0.892324	0.268383	0.66379	1.03093	0.398629
1238	Saci_1273	6.22767	3.38729	9.06806	2.67708	1.42066	0.269276	0.665303	0.147405	0.602802
1013	Saci_1038	80.9232	111.279	50.5671	0.454416	-1.13791	0.26984	0.666	0.441256	0.916716
1202	Saci_1237	48.0214	34.6368	61.4061	1.77286	0.826077	0.27123	0.666644	2.21739	0.731258
1322	Saci_1357	21.3714	15.9803	26.7624	1.67471	0.743912	0.270436	0.666644	0.02539	1.42267
1398	Saci_1434	11.0797	7.75988	14.3996	1.85565	0.891923	0.270965	0.666644	0.00990487	0.639747
1760	Saci_1812	9.97897	13.9806	5.97734	0.427546	-1.22585	0.271039	0.666644	4.72305	1.0175
1516	Saci_1563	11.8871	17.0705	6.7037	0.392706	-1.34848	0.272134	0.667748	2.84427	0.0454587
1746	Saci_1798	26.6103	34.9515	18.269	0.522696	-0.935955	0.272244	0.667748	0.00634068	0.298872
1297	Saci_1332	47.4011	33.733	61.0691	1.81036	0.85628	0.272877	0.668606	0.0130962	0.0697638
60	Saci_0060	6.87014	4.27348	9.46681	2.21525	1.14747	0.273487	0.668667	0.184907	0.110855
110	Saci_0110	62.7678	78.1585	47.377	0.606166	-0.722214	0.273334	0.668667	0.0503688	0.973572
671	Saci_0688	60.2924	40.3969	80.188	1.985	0.989142	0.273752	0.668667	0.583634	0.109888
640	Saci_0655	88.1194	119.039	57.1996	0.480512	-1.05736	0.274286	0.668677	3.78943	0.342533
1881	Saci_1935	115.866	151.011	80.7197	0.534527	-0.903666	0.274322	0.668677	0.738015	0.000105645
815	Saci_0838	122.07	101.7	142.439	1.40057	0.486013	0.275298	0.668985	0.0131478	4.37888
1519	Saci_1566	1.19911	0.361468	2.03675	5.63468	2.49433	0.275051	0.668985	0.230964	0.410039
1772	Saci_1824	11.7023	7.56166	15.8429	2.09516	1.06706	0.275148	0.668985	0.0404221	0.066202
1051	Saci_1076	25.6225	31.9315	19.3136	0.604844	-0.725364	0.276173	0.670423	0.656195	2.03357
80	Saci_0080	110.652	78.7882	142.515	1.80884	0.855063	0.276735	0.670547	0.589718	0.0702483
87	Saci_0087	14.7273	10.2552	19.1995	1.87217	0.904713	0.277771	0.670547	0.687653	0.811844
392	Saci_0396	13.9053	9.53224	18.2784	1.91754	0.939254	0.278152	0.670547	0.579842	0.641475
559	Saci_0573	61.283	42.9621	79.6039	1.85289	0.889774	0.278737	0.670547	0.503247	0.0143011
858	Saci_0881	36.9825	26.9585	47.0065	1.74366	0.802122	0.278693	0.670547	0.0897029	0.451784
984	Saci_1009	95.4061	68.807	122.005	1.77315	0.826315	0.278367	0.670547	0.138059	0.0604588
1362	Saci_1398	38.1169	27.9787	48.2551	1.72471	0.786352	0.278779	0.670547	0.0345582	0.402598
1628	Saci_1676	34.6879	42.898	26.4778	0.617227	-0.696127	0.277909	0.670547	1.19655	1.42259
1689	Saci_1741	5.2244	2.62938	7.81942	2.97386	1.57234	0.277133	0.670547	0.397959	0.600616
2075	Saci_2139	60.2428	74.8178	45.6679	0.610388	-0.712201	0.279101	0.670637	1.08977	1.05217
747	Saci_0765	3.51899	6.24987	0.788118	0.126101	-2.98734	0.28019	0.672192	3.06347	0.120309
830	Saci_0853	33.3332	24.5215	42.1448	1.71869	0.78131	0.280317	0.672192	0.6361	0.929276
98	Saci_0098	411.068	255.901	566.235	2.21271	1.14582	0.281449	0.674223	0.533636	1.30961
259	Saci_0263	53.811	34.147	73.4749	2.15172	1.10549	0.283238	0.676448	1.14081	0.817607
958	Saci_0982	391.768	286.789	496.747	1.7321	0.792519	0.283082	0.676448	0.166935	0.581129
1223	Saci_1258	5.45856	8.55276	2.36435	0.276443	-1.85494	0.283126	0.676448	3.98839	0.514822
728	Saci_0746	60.905	80.8521	40.958	0.506579	-0.981142	0.283744	0.676972	3.74306	0.181062
2107	Saci_2175	8.56824	13.2576	3.87883	0.292573	-1.77313	0.284367	0.677776	6.44344	0.0272305
2077	Saci_2141	11.1456	16.2427	6.0485	0.372383	-1.42514	0.285123	0.678892	0.00320764	0.0624167
790	Saci_0813	87.1235	63.1518	111.095	1.75917	0.814899	0.285708	0.678916	0.166561	0.109525
1698	Saci_1750	37.6257	48.8971	26.3543	0.538974	-0.891712	0.285531	0.678916	0.288304	0.162697
371	Saci_0375	49.2615	37.6392	60.8838	1.61756	0.693821	0.287344	0.681445	0.385279	1.19817
1921	Saci_1976	10.3067	7.00197	13.6115	1.94395	0.958991	0.28735	0.681445	0.230116	0.927476
1276	Saci_1311	51.7733	37.1553	66.3912	1.78686	0.837424	0.288427	0.683316	0.0111346	0.0102385
1424	Saci_1466	169.292	122.514	216.071	1.76364	0.818556	0.288855	0.683643	0.00893796	0.0403013
303	Saci_0307	5.16123	7.9581	2.36435	0.2971	-1.75098	0.289421	0.684296	0.407959	0.544623
418	Saci_0424	43.8881	57.0826	30.6936	0.537705	-0.895112	0.290383	0.685884	0.105575	0.0764706
450	Saci_0457	1.38162	0.921156	1.84207	1.99974	0.999814	0.29178	0.687808	0.756062	1.1302
1033	Saci_1058	10.5993	14.6278	6.57078	0.449199	-1.15457	0.291547	0.687808	1.24443	0.305395
672	Saci_0689	88.337	62.1082	114.566	1.84462	0.88332	0.292629	0.688152	0.00275798	0.0661416
761	Saci_0779	20.8595	15.2224	26.4966	1.74063	0.799609	0.293257	0.688152	0.0227064	0.694541
1133	Saci_1168	6.18111	4.01112	8.3511	2.08199	1.05796	0.29313	0.688152	0.0101723	0.662126
1328	Saci_1363	78.6752	57.2984	100.052	1.74616	0.804184	0.292369	0.688152	0.24843	0.129371
2283	Saci_2353	11.0634	16.4059	5.7209	0.348709	-1.5199	0.293382	0.688152	0.0784057	0.241602
854	Saci_0877	34.4497	44.9094	23.9899	0.534185	-0.904587	0.295323	0.690776	0.209787	0.0548846
1206	Saci_1241	11.9828	8.51198	15.4536	1.81551	0.860372	0.29538	0.690776	1.36496	1.37648
1989	Saci_2052	9.95625	5.65521	14.2573	2.52109	1.33405	0.295042	0.690776	0.000727502	1.72239
2029	Saci_2092	48.8722	31.8324	65.9119	2.07059	1.05004	0.295671	0.690776	0.159822	1.521
1964	Saci_2025	3.86326	2.46614	5.26039	2.13305	1.09292	0.296318	0.691603	0.0180401	0.390289
1187	Saci_1222	5.45469	3.08996	7.81942	2.53059	1.33947	0.296959	0.692415	0.190641	0.584943
436	Saci_0442	0.822046	1.64409	0	0	-Inf	0.298861	0.693031	0.0268503	0
1342	Saci_1377	41.1153	33.0451	49.1855	1.48844	0.573799	0.298983	0.693031	0.0116248	2.02918
1908	Saci_1962	0.822046	1.64409	0	0	-Inf	0.298861	0.693031	0.0268503	0
1939	Saci_1994	0.822046	1.64409	0	0	-Inf	0.298861	0.693031	0.0268503	0
2228	Saci_2298	16.372	22.2943	10.4496	0.468711	-1.09323	0.298149	0.693031	0.188593	0.0985407
1346	Saci_1381	12.5255	8.80931	16.2417	1.84369	0.8826	0.299544	0.693649	0.503478	1.04648
1441	Saci_1483	43.3663	29.4188	57.3138	1.9482	0.962144	0.301013	0.695226	0.589876	0.138529
1669	Saci_1721	0.903669	1.80734	0	0	-Inf	0.300757	0.695226	2.00838	0
2140	Saci_2210	24.8894	34.2636	15.5153	0.452823	-1.14298	0.301108	0.695226	0.213742	0.0987351
894	Saci_0917	68.5206	49.8125	87.2287	1.75114	0.808295	0.301737	0.695999	4.81906e-06	0.00963814
1453	Saci_1495	74.3282	61.7177	86.9387	1.40865	0.494314	0.302053	0.696049	2.23813	4.37744
1190	Saci_1225	35.5663	49.0371	22.0955	0.450587	-1.15012	0.302838	0.697176	4.26709	0.830795
2177	Saci_2247	64.9022	83.0732	46.7312	0.562531	-0.829996	0.303556	0.697469	1.23646	0.0733152
1361	Saci_1397	23.3086	17.4903	29.1268	1.66531	0.735788	0.303866	0.697505	0.0707749	0.778757
721	Saci_0738	7.77469	10.8207	4.72871	0.437007	-1.19427	0.30481	0.697694	1.65172	1.1949
936	Saci_0960	9.05208	5.09552	13.0086	2.55296	1.35217	0.304835	0.697694	0.103845	1.75855
1892	Saci_1946	10.4595	15.9861	4.93279	0.308566	-1.69635	0.304749	0.697694	4.12633	0.452149
26	Saci_0026	1.64275	0.921156	2.36435	2.56673	1.35993	0.305973	0.69863	0.66155	1.40105
646	Saci_0661	9.66357	13.2169	6.11026	0.462308	-1.11307	0.305671	0.69863	0.0553971	0.45575
864	Saci_0887	15.1209	20.5803	9.66149	0.469453	-1.09095	0.306131	0.69863	0.281253	0.044108
1048	Saci_1073	4.43719	7.16522	1.70916	0.238535	-2.06773	0.306749	0.699365	2.00737	0.0021987
20	Saci_0020	11.7356	8.15051	15.3206	1.87971	0.910514	0.308395	0.700173	1.27159	0.840696
204	Saci_0206	136.467	167.855	105.08	0.626019	-0.675722	0.308385	0.700173	0.883085	0.648843
469	Saci_0478	7.48151	11.2171	3.74591	0.333946	-1.58231	0.308915	0.700173	4.17375	0.057311
909	Saci_0933	2.8602	4.93227	0.788118	0.159788	-2.64577	0.30863	0.700173	0.0625606	0.156394
1723	Saci_1775	18.9993	13.6716	24.3269	1.77937	0.831368	0.309179	0.700173	1.62348	0.666371
1886	Saci_1940	86.7367	96.7507	76.7227	0.792994	-0.334618	0.307744	0.700173	0.622042	6.05883
2215	Saci_2285	81.2263	60.6915	101.761	1.6767	0.745621	0.308221	0.700173	0.03519	0.127038
678	Saci_0695	47.4271	32.3513	62.503	1.93201	0.950101	0.309517	0.700235	0.0324262	0.370605
1110	Saci_1140	186.205	251.943	120.467	0.478151	-1.06446	0.309799	0.700235	1.97508	1.07078
1593	Saci_1641	12.8385	9.24072	16.4364	1.77869	0.830813	0.310395	0.700912	0.203186	0.325277
612	Saci_0626	41.3373	31.5234	51.1511	1.62264	0.698341	0.311871	0.702087	0.59134	0.81673
774	Saci_0795	26.7636	35.4529	18.0744	0.509813	-0.971959	0.311282	0.702087	1.52913	0.0601429
1143	Saci_1178	240.947	186.634	295.261	1.58203	0.66178	0.312554	0.702087	0.571571	0.978567
1403	Saci_1443	27.275	36.9979	17.5521	0.474408	-1.0758	0.311865	0.702087	1.3522	0.0324081
1530	Saci_1577	21.0124	16.9714	25.0533	1.4762	0.561891	0.312699	0.702087	1.06093	1.44827
1731	Saci_1783	1.00278	2.00556	0	0	-Inf	0.312572	0.702087	0.0145766	0
292	Saci_0296	12.3284	16.8374	7.81942	0.464409	-1.10653	0.313039	0.702182	0.67976	0.313307
5	Saci_0005	31.9279	44.3905	19.4653	0.438502	-1.18934	0.323256	0.703654	0.135023	0.805742
45	Saci_0045	21.2531	26.6727	15.8335	0.593622	-0.752384	0.323981	0.703654	1.68823	1.24173
79	Saci_0079	3.56797	6.2149	0.921037	0.148198	-2.7544	0.327399	0.703654	0.176025	0.156548
197	Saci_0199	33.2268	22.0961	44.3575	2.00748	1.00538	0.326778	0.703654	0.0164315	1.20158
319	Saci_0323	22.9164	29.7335	16.0994	0.541454	-0.885088	0.320122	0.703654	2.89493	0.457315
365	Saci_0369	29.2178	19.1344	39.3012	2.05395	1.0384	0.316321	0.703654	0.0402921	0.47129
443	Saci_0449	58.3816	75.3541	41.4091	0.549527	-0.863739	0.323128	0.703654	3.02255	0.0230865
451	Saci_0458	34.6634	43.0437	26.2831	0.610615	-0.711665	0.326029	0.703654	0.237625	0.903856
504	Saci_0513	5.68646	8.22046	3.15247	0.383491	-1.38274	0.315102	0.703654	0.076388	0.807695
505	Saci_0516	1.15144	2.30289	0	0	-Inf	0.321296	0.703654	2.47979	0
525	Saci_0538	53.473	36.4907	70.4553	1.93078	0.94918	0.317	0.703654	0.164839	0.411891
625	Saci_0640	47.0203	58.4236	35.617	0.609634	-0.713984	0.324159	0.703654	0.0765299	0.582534
696	Saci_0713	26.4956	19.2685	33.7226	1.75014	0.80747	0.320393	0.703654	0.0271435	0.0418535
841	Saci_0864	7.82032	4.53583	11.1048	2.44824	1.29175	0.318092	0.703654	0.482135	0.810235
887	Saci_0910	72.3324	92.8678	51.7969	0.557749	-0.842312	0.32608	0.703654	0.652267	0.000105661
899	Saci_0922	145.257	182.529	107.986	0.591608	-0.757287	0.316081	0.703654	1.23869	0.139166
981	Saci_1006	30.1873	20.0906	40.284	2.00512	1.00369	0.3213	0.703654	0.0235459	0.97358
1011	Saci_1036	113.444	75.5992	151.289	2.0012	1.00087	0.315572	0.703654	0.547443	0.912701
1054	Saci_1079	81.7889	60.8956	102.682	1.6862	0.753776	0.319972	0.703654	1.817	0.15333
1199	Saci_1234	4.571	3.28818	5.85382	1.78026	0.832089	0.315532	0.703654	0.0234961	1.35864
1264	Saci_1299	901138	1.09637e+06	705903	0.643853	-0.635196	0.327141	0.703654	1.7065	0.315027
1289	Saci_1324	1.15144	2.30289	0	0	-Inf	0.321296	0.703654	2.47979	0
1309	Saci_1344	52.6464	69.7281	35.5647	0.510048	-0.971295	0.320105	0.703654	2.83328	0.0599784
1359	Saci_1395	12.4892	7.9581	17.0204	2.13875	1.09677	0.322226	0.703654	0.138105	0.567748
1427	Saci_1469	187.298	136.378	238.218	1.74675	0.804672	0.32169	0.703654	0.483067	0.00879622
1446	Saci_1488	24.035	19.3327	28.7374	1.48647	0.571892	0.326048	0.703654	0.00723542	2.15346
1447	Saci_1489	40.3618	28.4043	52.3192	1.84195	0.88123	0.324555	0.703654	0.126222	0.0920041
1554	Saci_1601	9.58554	14.3712	4.79987	0.333992	-1.58212	0.315531	0.703654	0.866955	0.11918
1570	Saci_1618	12.1519	10.0278	14.2761	1.42365	0.509595	0.3162	0.703654	0.0192941	5.01967
1582	Saci_1630	12.5273	18.085	6.96954	0.385377	-1.37566	0.32119	0.703654	0.111268	0.154937
1583	Saci_1631	3.76619	6.61134	0.921037	0.139312	-2.84361	0.322279	0.703654	2.41592	0.146625
1654	Saci_1706	6.34468	9.40397	3.28539	0.349362	-1.5172	0.322958	0.703654	0.0347391	0.150555
1707	Saci_1759	12.2276	8.28459	16.1705	1.95188	0.964863	0.319064	0.703654	0.100946	0.00386045
1708	Saci_1760	3024.8	4419.1	1630.5	0.368967	-1.43844	0.319451	0.703654	0.102432	0.0183854
1785	Saci_1837	16.7363	13.281	20.1917	1.52034	0.604395	0.318248	0.703654	0.278388	3.17975
1833	Saci_1885	69.8572	84.8456	54.8689	0.646691	-0.628852	0.327169	0.703654	0.741252	0.995168
1898	Saci_1952	4.93094	7.49752	2.36435	0.315351	-1.66497	0.325037	0.703654	0.272453	0.569832
1902	Saci_1956	18.0939	12.5872	23.6006	1.87496	0.906861	0.32279	0.703654	1.44465	0.13955
1970	Saci_2031	11.8287	14.8552	8.80222	0.592536	-0.755024	0.316369	0.703654	3.35615	1.46898
2035	Saci_2098	19.6266	14.5986	24.6545	1.68883	0.756023	0.325286	0.703654	0.000250588	0.433944
2161	Saci_2231	65.9704	77.9312	54.0096	0.693042	-0.528986	0.318315	0.703654	2.17619	1.74361
2207	Saci_2277	268.238	346.105	190.371	0.550039	-0.862393	0.327346	0.703654	1.92179	0.0273982
2217	Saci_2287	30.3904	22.5859	38.1949	1.6911	0.757958	0.323819	0.703654	0.0978738	0.185625
2222	Saci_2292	359.174	468.093	250.254	0.534623	-0.903405	0.321915	0.703654	1.70984	0.0147506
2252	Saci_2322	16.8524	23.1222	10.5825	0.457678	-1.12759	0.320374	0.703654	2.76062	0.00415235
1451	Saci_1493	220.676	183.328	258.025	1.40745	0.493081	0.327944	0.704185	1.19747	2.99917
865	Saci_0888	7.01803	10.2902	3.74591	0.364029	-1.45788	0.328731	0.704593	0.2266	0.060919
1897	Saci_1951	564.75	651.194	478.306	0.734506	-0.445153	0.328483	0.704593	1.67313	4.2618
1540	Saci_1587	58.5943	73.2204	43.9681	0.60049	-0.735788	0.329483	0.704926	0.0230985	0.198301
1710	Saci_1762	1015.35	1308.27	722.429	0.552204	-0.856728	0.32946	0.704926	0.0613414	0.3683
2112	Saci_2182	13.4641	18.8429	8.08526	0.429087	-1.22066	0.330638	0.706756	0.549433	0.00115058
140	Saci_0140	21.7756	28.107	15.4442	0.549477	-0.863868	0.333585	0.709845	0.737716	0.166162
237	Saci_0241	9.53491	6.97281	12.097	1.73488	0.794839	0.332861	0.709845	0.747651	0.219309
545	Saci_0559	5.62325	4.01112	7.23538	1.80383	0.851064	0.333439	0.709845	0.0115031	1.85403
1368	Saci_1404	33.4026	43.6034	23.2018	0.53211	-0.910203	0.3334	0.709845	0.346093	0.0297688
1929	Saci_1984	24.3024	33.7447	14.8601	0.44037	-1.18321	0.333267	0.709845	2.47918	0.355365
1271	Saci_1306	76.9396	98.3364	55.5428	0.564825	-0.824125	0.334137	0.710378	1.57505	0.00287309
600	Saci_0614	7.49571	5.25877	9.73265	1.85075	0.888108	0.335249	0.712102	0.791018	1.02792
659	Saci_0674	13.1783	8.22046	18.1361	2.20622	1.14157	0.33641	0.713927	0.0262268	1.04528
1260	Saci_1295	15.779	11.7652	19.7929	1.68233	0.750459	0.339424	0.719371	1.8565	1.34026
2021	Saci_2084	19.9636	24.7489	15.1783	0.613294	-0.70535	0.339585	0.719371	3.05506	0.726717
1532	Saci_1579	17.5251	13.8757	21.1745	1.52601	0.609768	0.340168	0.719453	0.0115451	1.59725
2269	Saci_2339	128.427	87.8191	169.036	1.92482	0.944722	0.340232	0.719453	0.899493	0.78546
492	Saci_0501	38.1586	50.547	25.7702	0.509827	-0.97192	0.340796	0.719479	1.26835	0.0822665
1523	Saci_1570	24.2673	15.4148	33.1198	2.14856	1.10337	0.340854	0.719479	0.865084	1.15783
1588	Saci_1636	3.633	2.46614	4.79987	1.94631	0.960741	0.341791	0.720813	0.0193171	0.261404
105	Saci_0105	8.63235	12.9253	4.33935	0.335724	-1.57465	0.342548	0.721443	1.69523	0.0701173
145	Saci_0147	87.8894	64.038	111.741	1.74492	0.803157	0.342842	0.721443	0.219587	0.0347427
1452	Saci_1494	121.524	101.806	141.242	1.38737	0.472355	0.343006	0.721443	2.51471	2.75366
548	Saci_0562	11.5222	8.25543	14.789	1.79142	0.841105	0.343474	0.721785	0.705339	0.0238578
2268	Saci_2338	26.3071	17.5195	35.0947	2.00318	1.00229	0.344175	0.722614	0.643391	0.479107
29	Saci_0029	95.3807	71.1916	119.57	1.67955	0.748073	0.34498	0.723662	0.920516	0.0108093
285	Saci_0289	3.41965	2.36703	4.47227	1.8894	0.91793	0.347622	0.724946	0.065375	0.875395
288	Saci_0292	58.8707	48.5065	69.2349	1.42733	0.513321	0.351022	0.724946	0.351046	1.33702
428	Saci_0434	2.77857	4.76903	0.788118	0.165258	-2.59721	0.351072	0.724946	1.24514	0.162303
760	Saci_0778	28.2841	20.4812	36.0869	1.76195	0.817177	0.349551	0.724946	0.151414	0.000218655
765	Saci_0783	22.7634	16.6042	28.9227	1.7419	0.800658	0.350507	0.724946	5.34637e-06	0.00324888
809	Saci_0832	84.9772	64.1197	105.835	1.65058	0.722974	0.347804	0.724946	1.4683	0.0655837
911	Saci_0935	5.68974	4.4717	6.90778	1.54478	0.6274	0.349355	0.724946	0.00183745	2.80692
915	Saci_0939	2.82813	4.86814	0.788118	0.161893	-2.62689	0.35018	0.724946	2.10464	0.158667
998	Saci_1023	16.4867	12.3307	20.6428	1.6741	0.743384	0.34653	0.724946	0.0385574	0.180642
1109	Saci_1139	5.52502	8.55276	2.49727	0.291984	-1.77604	0.351019	0.724946	3.94641	0.0384717
1243	Saci_1278	9.09486	7.73071	10.459	1.35292	0.436073	0.348911	0.724946	2.2872	2.7447
1367	Saci_1403	26.5464	20.3529	32.7398	1.6086	0.685809	0.347241	0.724946	0.00507688	0.308753
1475	Saci_1518	10.9124	7.36344	14.4614	1.96394	0.973752	0.347094	0.724946	0.276946	0.00200069
1611	Saci_1659	17.8594	11.3396	24.3793	2.14993	1.10429	0.351117	0.724946	0.704411	1.09481
1691	Saci_1743	29.8971	38.9568	20.8375	0.534886	-0.902697	0.348066	0.724946	0.485168	0.00103767
1904	Saci_1958	13.5451	18.8721	8.21818	0.435468	-1.19936	0.349747	0.724946	0.0392183	0.10008
2162	Saci_2232	104.454	130.624	78.2841	0.59931	-0.738626	0.35014	0.724946	1.7775	0.0156485
1883	Saci_1937	13.7414	17.432	10.0509	0.576574	-0.794421	0.35144	0.72498	2.18749	1.34863
1016	Saci_1041	131.982	159.016	104.947	0.659978	-0.599509	0.352494	0.725229	1.28867	0.768777
1522	Saci_1569	15.898	12.7913	19.0048	1.48576	0.571204	0.352789	0.725229	0.0695578	1.61006
1603	Saci_1651	2.67946	4.57081	0.788118	0.172424	-2.53597	0.352746	0.725229	0.177062	0.17005
2299	Saci_2369	2.67946	4.57081	0.788118	0.172424	-2.53597	0.352746	0.725229	0.177062	0.17005
172	Saci_0174	33.2708	25.7166	40.825	1.5875	0.666754	0.354095	0.726649	0.329089	0.239081
521	Saci_0533	2.80925	1.54498	4.07351	2.63661	1.39868	0.353922	0.726649	0.138363	0.6237
975	Saci_0999	106.42	87.5916	125.248	1.4299	0.515919	0.355681	0.729269	0.000256608	1.09194
578	Saci_0592	32.2296	24.4224	40.0369	1.63935	0.713128	0.356371	0.730036	0.777713	0.317389
1856	Saci_1910	5.25796	7.36344	3.15247	0.428125	-1.2239	0.356673	0.730036	0.67363	0.868663
711	Saci_0728	39.8915	48.833	30.9501	0.633794	-0.657913	0.357458	0.730376	0.442448	0.734925
1903	Saci_1957	45.1988	34.456	55.9416	1.62357	0.699168	0.35724	0.730376	0.0244255	0.0623067
240	Saci_0244	74.0827	90.2676	57.8978	0.641402	-0.640699	0.358454	0.731779	0.425755	0.446949
1235	Saci_1270	13.1511	10.2552	16.047	1.56477	0.64595	0.359234	0.732106	0.81825	2.09388
1847	Saci_1901	38.3669	45.0668	31.667	0.702669	-0.509084	0.359213	0.732106	1.25018	2.01085
112	Saci_0112	39.0778	49.6317	28.524	0.574713	-0.799087	0.360172	0.732752	2.63746	0.119366
1735	Saci_1787	3.84836	6.44809	1.24864	0.193644	-2.36852	0.359901	0.732752	5.10012	0.0169074
860	Saci_0883	6.85504	5.03138	8.6787	1.72491	0.786523	0.360765	0.733328	0.155384	0.260098
1518	Saci_1565	6.60881	10.1269	3.09071	0.305198	-1.71218	0.362186	0.735583	2.04427e-06	0.162021
594	Saci_0608	47.2612	34.1179	60.4045	1.77046	0.824128	0.364099	0.738198	0.848929	0.0669057
1438	Saci_1480	39.7859	29.1564	50.4154	1.72913	0.79005	0.363845	0.738198	0.595989	0.0123716
555	Saci_0569	93.5582	82.094	105.022	1.2793	0.355349	0.365036	0.738439	2.25306	4.19528
1246	Saci_1281	20.6729	14.5928	26.753	1.83331	0.874447	0.365001	0.738439	1.17157	2.24082e-05
147	Saci_0149	27.9111	21.8338	33.9884	1.55669	0.638483	0.365655	0.738817	0.0611037	0.257773
2201	Saci_2271	546.972	415.985	677.96	1.62977	0.70467	0.366493	0.739877	0.0492932	0.203572
1553	Saci_1600	88.1214	108.09	68.1527	0.630518	-0.665391	0.367782	0.741846	3.79826	0.29828
1245	Saci_1280	13.0629	8.51198	17.6138	2.0693	1.04914	0.369159	0.742337	1.19644	0.175929
1290	Saci_1325	13.1166	9.60219	16.631	1.732	0.792442	0.368938	0.742337	0.146949	0.0164161
1294	Saci_1329	10.5351	14.0389	7.0313	0.500844	-0.997568	0.368381	0.742337	0.0413813	0.212402
2206	Saci_2276	26.8749	34.4268	19.323	0.561277	-0.833214	0.369283	0.742337	0.0736634	0.0759321
324	Saci_0328	164.048	141.025	187.071	1.32652	0.407641	0.369814	0.742472	0.00737741	2.55634
1927	Saci_1982	8.51174	5.59107	11.4324	2.04476	1.03193	0.369978	0.742472	0.406781	1.21614
1030	Saci_1055	5.47433	8.64606	2.30259	0.266317	-1.90878	0.370308	0.742502	0.378248	0.490325
1355	Saci_1390	75.5027	98.2781	52.7274	0.536512	-0.898318	0.37075	0.742563	2.68808	0.28453
1764	Saci_1816	26.7206	19.391	34.0502	1.75598	0.812277	0.371281	0.742563	1.39583	0.00771039
2277	Saci_2347	119.877	139.095	100.66	0.723682	-0.466573	0.370985	0.742563	1.86284	2.12999
1559	Saci_1606	8.40206	12.4648	4.33935	0.348129	-1.52231	0.372264	0.743101	1.52788	0.0719163
1828	Saci_1880	4.45287	6.54139	2.36435	0.361445	-1.46815	0.372494	0.743101	0.890444	0.629268
2302	Saci_2372	12.5655	7.06611	18.065	2.55656	1.35421	0.372383	0.743101	0.80656	3.9079
192	Saci_0194	23.516	16.8607	30.1714	1.78945	0.839514	0.374402	0.743141	1.18805	0.000507224
655	Saci_0670	27.1773	23.3146	31.04	1.33136	0.412896	0.372917	0.743141	0.189208	2.46531
681	Saci_0698	159.185	199.331	119.038	0.597187	-0.743746	0.373148	0.743141	1.0514	0.00795042
777	Saci_0798	238.72	182.687	294.753	1.61344	0.690137	0.374075	0.743141	0.114983	0.0272487
1197	Saci_1232	8.66383	12.8554	4.47227	0.34789	-1.5233	0.37416	0.743141	0.0318388	0.412642
1637	Saci_1687	4.40747	7.43338	1.38156	0.185858	-2.42773	0.373527	0.743141	2.09967	0.252156
1739	Saci_1791	42.5811	55.8408	29.3215	0.525091	-0.929361	0.374724	0.743155	1.03872	0.163111
315	Saci_0319	4.28907	6.54139	2.03675	0.311364	-1.68333	0.37622	0.743794	0.917103	0.152519
330	Saci_0334	293.011	368.189	217.832	0.591631	-0.75723	0.377278	0.743794	0.155976	0.00543621
369	Saci_0373	126.945	98.6222	155.267	1.57436	0.654769	0.378429	0.743794	0.201926	0.0570522
405	Saci_0409	27.1625	36.8346	17.4903	0.474834	-1.07451	0.378492	0.743794	1.76298	0.424386
602	Saci_0616	6.91616	3.97615	9.85617	2.47883	1.30966	0.37757	0.743794	1.29574	0.805846
638	Saci_0653	6.8212	4.76903	8.87338	1.86063	0.895788	0.378825	0.743794	0.53586	0.0156225
1007	Saci_1032	84.5011	102.231	66.7712	0.65314	-0.614535	0.377025	0.743794	0.13026	0.387009
1035	Saci_1060	55.0399	69.7864	40.2934	0.577381	-0.792403	0.377155	0.743794	1.20263	0.00160658
1230	Saci_1265	63.3405	54.2842	72.3968	1.33366	0.415393	0.375976	0.743794	4.7705e-06	2.22617
1787	Saci_1839	12.6718	16.9307	8.41286	0.496901	-1.00897	0.376698	0.743794	0.383924	0.031559
1835	Saci_1887	29.7836	23.0814	36.4857	1.58074	0.660599	0.375983	0.743794	1.61326e-05	0.18284
2130	Saci_2200	2.15405	1.54498	2.76311	1.78844	0.838705	0.378732	0.743794	0.178346	1.45644
424	Saci_0430	63.6286	75.5408	51.7164	0.684615	-0.546635	0.380134	0.745744	0.921622	0.8263
789	Saci_0811	72.0662	54.1501	89.9824	1.66172	0.732679	0.38064	0.746118	0.0169839	0.07632
561	Saci_0575	31.3938	24.9821	37.8055	1.51331	0.597704	0.381639	0.746836	0.655725	0.839224
2190	Saci_2260	389.614	465.051	314.177	0.675575	-0.565812	0.381346	0.746836	2.35707	0.90817
1549	Saci_1596	17.4441	23.3846	11.5036	0.49193	-1.02347	0.383011	0.747046	2.18945	0.00424288
1555	Saci_1602	7.38028	5.29374	9.46681	1.7883	0.838591	0.382403	0.747046	0.00375612	0.105735
1574	Saci_1622	31.635	23.4371	39.8329	1.69957	0.765166	0.382984	0.747046	0.580035	0.00891202
2080	Saci_2144	36.8722	25.8974	47.847	1.84756	0.885619	0.382962	0.747046	1.59669	0.286913
234	Saci_0238	14.7595	11.2405	18.2784	1.62613	0.701439	0.385073	0.749605	1.20491	0.612909
245	Saci_0249	27.3334	21.4665	33.2003	1.54661	0.62911	0.384667	0.749605	0.311874	0.345686
1505	Saci_1552	366.18	459.384	272.976	0.594223	-0.750925	0.385593	0.749605	0.0391071	0.014307
23	Saci_0023	6.93843	5.39285	8.48402	1.5732	0.653699	0.388297	0.749924	0.0829651	1.31598
122	Saci_0122	64.3125	50.3314	78.2935	1.55556	0.637435	0.387363	0.749924	0.178334	0.130516
1118	Saci_1153	9.99548	7.89396	12.097	1.53244	0.615829	0.388227	0.749924	1.01744	0.212389
1384	Saci_1420	14.0745	20.1255	8.0235	0.398672	-1.32672	0.386784	0.749924	0.625224	0.628677
1433	Saci_1475	73.2268	60.2601	86.1935	1.43036	0.516377	0.387245	0.749924	0.16944	0.921727
1821	Saci_1873	34.0231	21.723	46.3231	2.13244	1.09251	0.387927	0.749924	1.48788	2.72345
1893	Saci_1947	14.4523	21.0759	7.82882	0.371459	-1.42873	0.386839	0.749924	0.000227224	1.59085
1981	Saci_2042	180.418	163.552	197.283	1.20624	0.27052	0.387493	0.749924	1.91012	4.03463
1296	Saci_1331	176.839	144.488	209.191	1.44781	0.533874	0.389081	0.750824	0.0791928	0.52161
53	Saci_0053	137.641	111	164.283	1.48003	0.56563	0.391649	0.751277	0.00214012	0.284413
146	Saci_0148	183.682	234.306	133.058	0.56788	-0.816343	0.391201	0.751277	1.70247	0.127417
243	Saci_0247	44.9914	36.9279	53.055	1.43672	0.522776	0.392764	0.751277	0.13245	0.45448
269	Saci_0273	38.8055	47.6437	29.9673	0.628988	-0.668897	0.392533	0.751277	0.0144027	0.351834
312	Saci_0316	77.1896	61.6243	92.7549	1.50517	0.589925	0.392517	0.751277	0.144448	0.105777
445	Saci_0451	437.018	328.516	545.52	1.66056	0.731669	0.393655	0.751277	1.07216	0.00406026
584	Saci_0598	3.30363	2.26792	4.33935	1.91336	0.936111	0.393286	0.751277	0.455431	0.153063
599	Saci_0613	99.68	83.1899	116.17	1.39645	0.48176	0.393768	0.751277	0.0269599	0.723812
697	Saci_0714	14.2844	11.2113	17.3574	1.5482	0.630595	0.390385	0.751277	0.0258316	0.451095
823	Saci_0846	101.576	74.0716	129.079	1.74263	0.801267	0.390833	0.751277	0.0447579	0.556732
1239	Saci_1274	147.457	119.383	175.53	1.47031	0.556117	0.392333	0.751277	0.664665	0.481924
1242	Saci_1277	46.4428	35.1731	57.7125	1.64081	0.714412	0.39253	0.751277	0.457984	0.00143601
2036	Saci_2099	1569.15	1998.29	1140	0.570487	-0.809734	0.389838	0.751277	0.000149364	0.496473
2198	Saci_2268	79.2929	54.9489	103.637	1.88606	0.915374	0.393583	0.751277	1.41777	1.26044
1675	Saci_1727	11.4104	9.40397	13.4168	1.42672	0.512699	0.394791	0.752325	0.0171093	2.00036
2297	Saci_2367	15.4678	12.1966	18.7389	1.53641	0.619561	0.394955	0.752325	0.172142	0.682776
409	Saci_0413	5.17633	7.20019	3.15247	0.437832	-1.19155	0.395331	0.752396	0.0514346	0.881166
2066	Saci_2130	18.543	24.6614	12.4246	0.503808	-0.989053	0.395629	0.752396	0.111243	0.0340325
142	Saci_0144	8.5637	6.27904	10.8484	1.72771	0.788863	0.398787	0.754296	0.150252	0.313678
170	Saci_0172	10.9656	8.78015	13.151	1.49781	0.582852	0.398978	0.754296	0.179364	0.763926
280	Saci_0284	7.31324	5.15966	9.46681	1.83478	0.875603	0.397294	0.754296	1.26596	0.106381
293	Saci_0297	157.242	181.748	132.735	0.730326	-0.453388	0.39867	0.754296	2.64891	1.40974
403	Saci_0407	4.24007	6.11579	2.36435	0.386598	-1.37109	0.398171	0.754296	0.0130356	0.659394
782	Saci_0803	40.14	32.4854	47.7946	1.47126	0.557056	0.397804	0.754296	0.00145657	0.341815
895	Saci_0918	1.38173	2.76347	0	0	-Inf	0.399502	0.754296	2.89619	0
2219	Saci_2289	8.67795	6.17992	11.176	1.80843	0.854739	0.397515	0.754296	0.32947	0.102812
591	Saci_0605	105.832	77.7854	133.879	1.72114	0.783362	0.401146	0.756191	0.0654525	0.444131
2284	Saci_2354	936.5	703.158	1169.84	1.66369	0.734391	0.400965	0.756191	0.0130324	0.0714054
2119	Saci_2189	32.2735	36.7589	27.7882	0.755959	-0.403619	0.402683	0.758483	0.00331245	2.78519
606	Saci_0620	168.973	119.558	218.388	1.82662	0.869178	0.403213	0.75865	1.31197	1.01296
1209	Saci_1244	6.0301	4.04609	8.0141	1.9807	0.986012	0.403414	0.75865	1.08593	1.99636
1065	Saci_1093	11.9501	16.4701	7.43006	0.451125	-1.1484	0.403826	0.75882	0.518104	0.231225
626	Saci_0641	38.958	27.7047	50.2113	1.81237	0.857879	0.404575	0.759624	1.68596	0.464706
1934	Saci_1989	35.3963	26.6203	44.1722	1.65934	0.73061	0.405806	0.76133	1.85082	8.12569e-06
75	Saci_0075	200.265	174.344	226.187	1.29736	0.375583	0.406858	0.761489	0.0715384	2.03008
662	Saci_0678	7.03427	9.33983	4.72871	0.506295	-0.981951	0.406827	0.761489	0.748037	1.30631
1331	Saci_1366	22.8917	16.8607	28.9227	1.71539	0.778538	0.40684	0.761489	1.24438	0.00323076
1094	Saci_1124	2.53315	4.60578	0.460519	0.0999871	-3.32211	0.408219	0.763008	4.20515	0.0709075
2224	Saci_2294	136.641	183.182	90.1005	0.491864	-1.02367	0.408316	0.763008	1.15431	2.1692
177	Saci_0179	26.7761	21.6006	31.9517	1.4792	0.564822	0.410429	0.763503	0.0363548	0.395807
508	Saci_0520	4.57069	7.2993	1.84207	0.252363	-1.98643	0.409361	0.763503	0.000489939	0.401192
714	Saci_0731	18.8361	14.7269	22.9454	1.55806	0.639752	0.41052	0.763503	0.415953	0.442789
935	Saci_0959	13.5953	10.949	16.2417	1.4834	0.568908	0.408983	0.763503	0.000264724	0.985028
1127	Saci_1162	80.0112	98.5639	61.4584	0.623539	-0.681449	0.409752	0.763503	0.16555	0.00467572
547	Saci_0561	2.8419	1.7432	3.94059	2.26055	1.17667	0.410934	0.763671	0.345724	1.97174
903	Saci_0926	17.7954	21.0059	14.5849	0.694323	-0.526322	0.412722	0.765789	0.718343	1.43864
907	Saci_0931	121.019	101.152	140.886	1.39281	0.478003	0.412668	0.765789	0.184632	0.55551
1841	Saci_1895	20.005	25.6816	14.3284	0.557926	-0.841856	0.413137	0.765957	0.247971	0.03193
273	Saci_0277	1287.2	860.036	1714.36	1.99336	0.995199	0.414404	0.767703	0.423208	0.55406
528	Saci_0542	16.2698	11.8351	20.7045	1.74941	0.806871	0.415413	0.76897	0.123518	0.031028
1370	Saci_1406	12.9294	8.12135	17.7374	2.18404	1.127	0.415868	0.769209	0.000787932	3.18147
827	Saci_0850	19.2519	16.9307	21.5732	1.27421	0.349604	0.416581	0.769415	0.209802	3.29562
1949	Saci_2007	3.43499	5.29374	1.57624	0.297755	-1.7478	0.416631	0.769415	0.00819303	0.414585
355	Saci_0359	25.5378	19.0004	32.0752	1.68814	0.755432	0.418291	0.769473	0.389369	0.0620948
375	Saci_0379	23.9688	15.2166	32.721	2.15035	1.10457	0.417709	0.769473	1.20446	2.52939
423	Saci_0429	23.7106	15.887	31.5341	1.9849	0.989064	0.418014	0.769473	1.07657	4.17634
454	Saci_0461	4.17694	3.28818	5.06571	1.54058	0.623473	0.41737	0.769473	0.0259879	2.18747
2000	Saci_2063	68.0027	61.3677	74.6376	1.21624	0.282423	0.417021	0.769473	0.629084	3.06194
738	Saci_0756	11.8505	9.10664	14.5943	1.6026	0.680412	0.418883	0.769962	0.092758	0.0978031
119	Saci_0119	12.1833	16.9365	7.43006	0.438702	-1.18869	0.420421	0.772188	0.920126	0.227115
1196	Saci_1231	11.1457	9.00753	13.2839	1.47475	0.560473	0.422767	0.775894	0.220618	1.31845
251	Saci_0255	151.321	185.118	117.524	0.634859	-0.655492	0.426761	0.775989	0.748187	0.0280449
534	Saci_0548	14.8723	17.1347	12.6099	0.735928	-0.442364	0.423609	0.775989	1.13383	3.48213
629	Saci_0644	0.394059	0	0.788118	Inf	Inf	0.42633	0.775989	0	0.631183
923	Saci_0947	35.9667	24.5565	47.377	1.92931	0.948086	0.425161	0.775989	0.258236	1.95679
940	Saci_0964	56.4311	67.2561	45.6061	0.678096	-0.560438	0.425681	0.775989	1.36164	0.654115
1145	Saci_1180	62.2703	74.9227	49.6179	0.662254	-0.594543	0.426674	0.775989	1.91599	0.387465
1630	Saci_1678	98.7112	118.421	79.0011	0.667119	-0.583984	0.426722	0.775989	0.152233	0.14949
1667	Saci_1719	24.1522	28.2644	20.0399	0.709016	-0.496109	0.425362	0.775989	3.56022	1.11612
2002	Saci_2065	0.394059	0	0.788118	Inf	Inf	0.42633	0.775989	0	0.631183
2133	Saci_2203	0.394059	0	0.788118	Inf	Inf	0.42633	0.775989	0	0.631183
2134	Saci_2204	0.394059	0	0.788118	Inf	Inf	0.42633	0.775989	0	0.631183
435	Saci_0441	2.77839	2.00556	3.55123	1.77069	0.824314	0.428352	0.776992	0.00843845	0.536033
529	Saci_0543	7.73048	11.7768	3.68415	0.312831	-1.67654	0.429277	0.776992	5.14313	0.783948
729	Saci_0747	36.7929	43.0962	30.4896	0.707476	-0.499246	0.429115	0.776992	0.875948	0.884395
1401	Saci_1440	29.656	25.0578	34.2543	1.36701	0.451023	0.429193	0.776992	0.228923	0.622191
2230	Saci_2300	34.6013	28.8999	40.3028	1.39457	0.479816	0.429286	0.776992	0.0206112	0.651076
2303	Saci_2373	17.2931	14.138	20.4481	1.44632	0.532386	0.428874	0.776992	0.00162329	0.625126
271	Saci_0275	54.9946	45.953	64.0363	1.39352	0.47873	0.430362	0.777746	0.775209	0.709239
1284	Saci_1319	7.03459	5.32871	8.74046	1.64026	0.713921	0.43036	0.777746	1.10765	0.237658
987	Saci_1012	31.8635	23.6994	40.0275	1.68897	0.75614	0.432086	0.780265	0.707154	0.112722
677	Saci_0694	11.8843	9.369	14.3996	1.53694	0.620062	0.432859	0.780675	0.259365	0.609081
757	Saci_0775	44.9583	37.9773	51.9393	1.36764	0.451686	0.433304	0.780675	0.0162516	0.652284
1513	Saci_1560	2.56504	1.90645	3.22363	1.69091	0.757798	0.433225	0.780675	0.339792	1.59983
1327	Saci_1362	132.849	102.365	163.334	1.5956	0.674098	0.434295	0.78101	0.31996	0.121394
1619	Saci_1667	53.2834	42.0176	64.5491	1.53624	0.619403	0.434033	0.78101	0.0311473	1.87226e-05
2166	Saci_2236	9.26878	11.4445	7.09306	0.619779	-0.690174	0.434482	0.78101	0.708391	2.01814
688	Saci_0705	14.806	10.3601	19.2518	1.85827	0.893958	0.435982	0.782515	0.59897	1.54695
1461	Saci_1503	57.7848	76.4443	39.1253	0.511814	-0.966308	0.435693	0.782515	4.38196	0.925646
496	Saci_0505	2.07245	1.84231	2.30259	1.24984	0.321742	0.436443	0.782748	1.43911	1.16799
430	Saci_0436	12.0602	8.34873	15.7718	1.88912	0.917715	0.437307	0.783215	0.663774	0.527218
980	Saci_1005	11.1992	16.4117	5.98674	0.364784	-1.45489	0.437367	0.783215	1.98873	1.28203
287	Saci_0291	45.7616	38.1406	53.3826	1.39963	0.485041	0.438244	0.78379	0.00072095	0.345164
1080	Saci_1110	11.7519	9.0425	14.4614	1.59927	0.677409	0.438684	0.78379	0.037035	0.00190062
1797	Saci_1849	4.9956	6.83872	3.15247	0.460974	-1.11724	0.438631	0.78379	0.0147284	0.909976
1413	Saci_1455	126.12	102.756	149.485	1.45476	0.540777	0.439671	0.784961	0.499976	0.0894528
689	Saci_0706	13.0496	9.92869	16.1705	1.62867	0.703691	0.441709	0.786815	0.0701021	0.00368404
1166	Saci_1201	29.424	24.399	34.4489	1.4119	0.497637	0.44115	0.786815	0.102668	0.283443
1262	Saci_1297	7.66344	11.6427	3.68415	0.316434	-1.66003	0.441547	0.786815	1.67814	0.790558
124	Saci_0124	47.9643	36.1176	59.811	1.65601	0.727709	0.442927	0.787359	1.92114	0.15114
125	Saci_0125	35.7401	42.9563	28.524	0.664022	-0.590696	0.447777	0.787359	3.4969	0.134042
325	Saci_0329	1282.41	1673.31	891.524	0.532792	-0.908355	0.452312	0.787359	0.656762	0.0285419
367	Saci_0371	19.6436	24.9587	14.3284	0.574086	-0.800661	0.452006	0.787359	0.341172	0.0325927
404	Saci_0408	6.60576	8.48281	4.72871	0.557446	-0.843097	0.450492	0.787359	0.00244437	1.3807
407	Saci_0411	0.542202	1.0844	0	0	-Inf	0.453534	0.787359	1.26883	0
453	Saci_0460	3.96023	5.5561	2.36435	0.425542	-1.23263	0.447771	0.787359	0.119103	0.703175
487	Saci_0496	4.38995	6.93783	1.84207	0.265512	-1.91315	0.452188	0.787359	0.0198258	0.418348
736	Saci_0754	17.9922	25.1977	10.7866	0.428079	-1.22405	0.45186	0.787359	5.68393	1.10071
824	Saci_0847	0.542202	1.0844	0	0	-Inf	0.453534	0.787359	1.26883	0
831	Saci_0854	26.4703	34.4676	18.4731	0.535956	-0.899814	0.447534	0.787359	1.98235	0.0763359
893	Saci_0916	137.014	159.419	114.609	0.718917	-0.476102	0.450531	0.787359	0.213595	0.774603
989	Saci_1014	33.3378	41.9593	24.7163	0.589054	-0.763528	0.453153	0.787359	0.333978	0.0083189
1201	Saci_1236	13.1702	17.467	8.87338	0.508008	-0.977076	0.44867	0.787359	4.26241	0.00936631
1305	Saci_1340	10.5871	15.1875	5.98674	0.39419	-1.34304	0.449625	0.787359	0.781613	1.35109
1454	Saci_1496	448.678	577.759	319.597	0.553167	-0.854213	0.445837	0.787359	1.24979	0.435484
1521	Saci_1568	13.6842	15.7413	11.6271	0.738634	-0.437068	0.446249	0.787359	4.20589	1.90712
1529	Saci_1576	7.63965	5.09552	10.1838	1.99857	0.99897	0.451285	0.787359	0.132615	1.23332
1538	Saci_1585	256.812	202.842	310.782	1.53214	0.615548	0.449127	0.787359	0.530201	0.000333511
1592	Saci_1640	113.291	128.542	98.0395	0.762702	-0.390808	0.453251	0.787359	0.247292	1.49533
1608	Saci_1656	22.0962	19.4667	24.7257	1.27015	0.345	0.448953	0.787359	0.127726	1.71994
1627	Saci_1675	5.439	3.71379	7.16422	1.92909	0.947918	0.448229	0.787359	0.901956	0.0305745
1647	Saci_1699	37.2291	45.8014	28.6569	0.625677	-0.676509	0.449877	0.787359	0.000233775	0.0498743
1666	Saci_1718	109.189	124.147	94.2318	0.759037	-0.397759	0.45368	0.787359	1.61674	1.17159
1672	Saci_1724	14.8084	11.4095	18.2073	1.5958	0.674275	0.443094	0.787359	0.00669514	0.00954077
1715	Saci_1767	66.4071	45.9414	86.8729	1.89095	0.919112	0.448935	0.787359	1.88585	1.99653
1749	Saci_1801	244.106	294.45	193.762	0.658046	-0.603739	0.452428	0.787359	0.370928	0.093594
1872	Saci_1926	0.542202	1.0844	0	0	-Inf	0.453534	0.787359	1.26883	0
1926	Saci_1981	9.2207	6.93783	11.5036	1.65809	0.729524	0.445817	0.787359	0.00877015	0.00728057
2094	Saci_2160	68.2	85.1254	51.2747	0.602343	-0.731343	0.449965	0.787359	3.20483	0.0383113
2250	Saci_2320	75.9264	54.9197	96.9331	1.765	0.819665	0.450447	0.787359	1.14313	1.24346
236	Saci_0240	28.5955	32.5553	24.6357	0.756734	-0.402141	0.454486	0.788177	0.381901	2.34452
1250	Saci_1285	5.09627	4.01112	6.18142	1.54107	0.623934	0.455125	0.788706	0.012962	0.615666
1880	Saci_1934	34.3206	41.4987	27.1424	0.654054	-0.612518	0.455462	0.788711	0.284705	0.242028
90	Saci_0090	6.27491	3.61468	8.93514	2.4719	1.30562	0.456399	0.789176	1.2603	1.32921
1918	Saci_1973	6.17905	8.28459	4.07351	0.491697	-1.02416	0.457099	0.789808	0.241123	0.344063
1365	Saci_1401	840.107	673.051	1007.16	1.49641	0.581508	0.45767	0.790216	0.135112	0.118152
870	Saci_0893	6.09923	8.78015	3.41831	0.389323	-1.36096	0.458459	0.790782	0.363683	0.00523983
1385	Saci_1421	133.796	109.233	158.358	1.44973	0.53578	0.458667	0.790782	0.439004	0.0717515
734	Saci_0752	43.7979	40.1811	47.4146	1.18002	0.238814	0.459525	0.791683	0.0426223	2.82009
1265	Saci_1300	596520	744451	448589	0.602577	-0.730781	0.460296	0.791856	0.7624	0.362446
1414	Saci_1456	322.106	267.789	376.422	1.40567	0.491257	0.460241	0.791856	0.0218223	0.250274
356	Saci_0360	2847.34	3728.51	1966.17	0.527333	-0.923213	0.462113	0.793359	0.00352402	0.184672
1073	Saci_1103	155.062	194.352	115.771	0.595678	-0.747395	0.462177	0.793359	2.14211	0.210894
1082	Saci_1112	130.533	161.669	99.3968	0.614817	-0.70177	0.46198	0.793359	0.759418	0.0942274
12	Saci_0012	12.9439	8.15051	17.7374	2.17623	1.12183	0.470294	0.794374	1.09443	3.17895
30	Saci_0030	19.4502	17.7877	21.1127	1.18693	0.247233	0.463654	0.794374	0.00102596	3.09421
74	Saci_0074	27.4942	21.2041	33.7843	1.59329	0.67201	0.466253	0.794374	0.209901	0.0507468
193	Saci_0195	146.16	177.55	114.77	0.646407	-0.629485	0.464287	0.794374	0.559029	0.00100325
389	Saci_0393	42.4751	48.9437	36.0064	0.735669	-0.442871	0.469241	0.794374	2.98325	1.50605
433	Saci_0439	4.73306	3.55054	5.91558	1.66611	0.736482	0.471428	0.794374	0.0862262	0.0109394
775	Saci_0796	7.85956	6.77459	8.94453	1.32031	0.400874	0.472197	0.794374	0.349395	1.38853
776	Saci_0797	72.8753	95.5729	50.1777	0.52502	-0.929555	0.471548	0.794374	1.56956	1.73145
816	Saci_0839	54.375	46.3611	62.3889	1.34572	0.428375	0.470087	0.794374	0.0038851	0.338346
897	Saci_0920	83.621	103.543	63.6993	0.615198	-0.700877	0.468147	0.794374	2.66027	0.0496312
1156	Saci_1191	43.2279	35.4471	51.0088	1.43901	0.52508	0.472305	0.794374	0.0702554	0.00141671
1228	Saci_1263	0.641312	1.28262	0	0	-Inf	0.467416	0.794374	0.281524	0
1229	Saci_1264	11.5065	9.33983	13.6732	1.46397	0.549887	0.469377	0.794374	0.403259	0.0295349
1268	Saci_1303	0.641312	1.28262	0	0	-Inf	0.467416	0.794374	0.281524	0
1287	Saci_1322	365.949	295.161	436.737	1.47965	0.56526	0.473194	0.794374	0.673613	0.0149982
1392	Saci_1428	30.7187	24.5623	36.8751	1.50129	0.586202	0.466926	0.794374	0.0253936	0.00651819
1395	Saci_1431	26.3017	22.8832	29.7202	1.29878	0.377157	0.469642	0.794374	0.0210498	1.06594
1463	Saci_1505	5.24279	7.20019	3.28539	0.456292	-1.13197	0.469197	0.794374	0.050843	0.179949
1474	Saci_1517	35.5748	45.574	25.5756	0.561188	-0.833444	0.469833	0.794374	0.100268	0.292496
1496	Saci_1542	13.6453	17.9567	9.33389	0.519799	-0.943974	0.471892	0.794374	1.29058	0.000399076
1659	Saci_1711	7.00049	9.33402	4.66695	0.499993	-1.00002	0.47308	0.794374	2.5671	0.000224804
1683	Saci_1735	8.0222	6.50642	9.53797	1.46593	0.551819	0.468999	0.794374	2.4562	2.51008
1699	Saci_1751	0.641312	1.28262	0	0	-Inf	0.467416	0.794374	0.281524	0
1781	Saci_1833	14.6784	19.6242	9.73265	0.495952	-1.01173	0.47309	0.794374	1.36341	0.602933
1837	Saci_1891	0.641312	1.28262	0	0	-Inf	0.467416	0.794374	0.281524	0
1946	Saci_2004	0.641312	1.28262	0	0	-Inf	0.467416	0.794374	0.281524	0
1971	Saci_2032	30.3737	25.2444	35.5029	1.40637	0.491973	0.467729	0.794374	0.851579	0.556033
2008	Saci_2071	0.641312	1.28262	0	0	-Inf	0.467416	0.794374	0.281524	0
2031	Saci_2094	8.9424	11.9692	5.91558	0.494233	-1.01674	0.469661	0.794374	0.139555	0.00666716
2239	Saci_2309	6.93693	9.33983	4.53403	0.485451	-1.0426	0.473033	0.794374	0.759047	0.188189
1709	Saci_1761	50.7034	42.7639	58.643	1.37132	0.455564	0.474357	0.795197	0.892393	0.448798
1913	Saci_1967	49.0763	33.8263	64.3263	1.90166	0.927261	0.474326	0.795197	0.286487	3.22929
596	Saci_0610	58.0082	69.7456	46.2707	0.663421	-0.592003	0.474947	0.795621	0.274851	0.101564
69	Saci_0069	7.90732	6.2149	9.59973	1.54463	0.627264	0.476462	0.797489	0.07993	0.432801
2069	Saci_2133	3.00648	4.43672	1.57624	0.35527	-1.49301	0.476738	0.797489	2.28489	0.476273
148	Saci_0150	59.0738	69.973	48.1746	0.688473	-0.538527	0.483348	0.799393	0.113983	0.218869
226	Saci_0228	2.92666	4.93227	0.921037	0.186737	-2.42092	0.478637	0.799393	0.0617567	0.199329
410	Saci_0414	16.621	14.6977	18.5443	1.26171	0.335382	0.479525	0.799393	0.0154198	1.41797
840	Saci_0863	17.2243	13.8057	20.6428	1.49523	0.580371	0.483317	0.799393	0.660914	0.173987
922	Saci_0946	24.0032	31.1095	16.8969	0.543143	-0.880597	0.483629	0.799393	0.717239	0.220347
1005	Saci_1030	11.8364	16.2427	7.43006	0.45744	-1.12835	0.480021	0.799393	0.00298085	0.233267
1604	Saci_1652	0.690867	1.38173	0	0	-Inf	0.483514	0.799393	1.58127	0
1615	Saci_1663	18.8904	24.5681	13.2127	0.537801	-0.894857	0.480655	0.799393	1.84834	0.00615627
1774	Saci_1826	11.2416	13.8757	8.60754	0.620333	-0.688885	0.479563	0.799393	0.0218564	0.51131
2093	Saci_2159	0.690867	1.38173	0	0	-Inf	0.483514	0.799393	1.58127	0
2131	Saci_2201	6.43932	4.20934	8.6693	2.05954	1.04232	0.478594	0.799393	0.154483	3.6203
2152	Saci_2222	0.690867	1.38173	0	0	-Inf	0.483514	0.799393	1.58127	0
2213	Saci_2283	10.6006	8.12135	13.0798	1.61055	0.68755	0.482018	0.799393	0.00106128	0.0345598
2246	Saci_2316	290.733	249.861	331.604	1.32715	0.408336	0.480772	0.799393	0.0104526	0.522377
2288	Saci_2358	0.690867	1.38173	0	0	-Inf	0.483514	0.799393	1.58127	0
190	Saci_0192	76.6499	89.4863	63.8134	0.713108	-0.487808	0.484551	0.800041	1.00448	0.441071
258	Saci_0262	38.5275	31.6342	45.4208	1.43582	0.52187	0.484699	0.800041	0.172491	0.000434954
868	Saci_0891	23.0072	26.5678	19.4465	0.731957	-0.450169	0.48538	0.800607	0.0352555	1.76973
92	Saci_0092	35.1842	28.4277	41.9408	1.47535	0.561057	0.487021	0.801079	2.19349	0.0994562
558	Saci_0572	8.46077	10.1561	6.76546	0.66615	-0.586082	0.48712	0.801079	1.94675	1.50175
959	Saci_0983	11.2283	14.8318	7.62474	0.514081	-0.959933	0.486434	0.801079	0.848483	0.00218694
1457	Saci_1499	27.5741	21.1692	33.979	1.60512	0.682681	0.486555	0.801079	0.574302	0.243895
2185	Saci_2255	62.8873	52.5468	73.2278	1.39357	0.47879	0.487363	0.801079	0.0996308	0.0132843
913	Saci_0937	6.72122	8.90842	4.53403	0.50896	-0.974376	0.488552	0.802475	0.724845	0.193583
97	Saci_0097	826.198	610.208	1042.19	1.70792	0.772244	0.489485	0.803449	0.847506	0.803357
990	Saci_1015	44.0886	38.7353	49.442	1.27641	0.352089	0.4908	0.805049	0.0778244	0.74913
1179	Saci_1214	292.873	245.43	340.317	1.38661	0.471565	0.493739	0.809307	0.0346101	0.0817136
2144	Saci_2214	21.2065	26.3754	16.0376	0.608051	-0.717735	0.496599	0.81343	1.1124	0.0238304
1431	Saci_1473	30.2926	24.9587	35.6264	1.42741	0.513405	0.498236	0.815546	0.166274	0.00288889
709	Saci_0726	4.27391	6.37815	2.16967	0.340173	-1.55566	0.500362	0.816198	0.0828973	0.0424354
889	Saci_0912	12.7377	10.226	15.2495	1.49124	0.576516	0.500038	0.816198	0.0184385	0.00607833
1462	Saci_1504	56.5179	46.8392	66.1965	1.41327	0.49904	0.499351	0.816198	0.921787	0.0658925
1493	Saci_1539	137.806	118.165	157.446	1.33243	0.414061	0.499934	0.816198	0.0119262	0.271043
2059	Saci_2123	53.6402	60.6915	46.5889	0.767635	-0.381507	0.499675	0.816198	0.0874021	1.1104
2064	Saci_2128	7.68831	9.07167	6.30494	0.695015	-0.524884	0.500847	0.816425	1.57615	1.93962
257	Saci_0261	4.91557	4.11023	5.7209	1.39187	0.477025	0.503101	0.817279	0.0308091	0.472174
308	Saci_0312	26.8222	21.7638	31.8805	1.46484	0.550743	0.502708	0.817279	0.129191	0.00110442
380	Saci_0384	20.6416	24.9179	16.3652	0.656764	-0.606553	0.503066	0.817279	0.74415	0.0938137
1087	Saci_1117	18.0938	20.487	15.7006	0.766369	-0.383889	0.502762	0.817279	0.384017	2.07174
1580	Saci_1628	11.4656	7.36344	15.5677	2.11419	1.0801	0.502043	0.817279	0.257106	4.04315
764	Saci_0782	21.3197	18.3124	24.3269	1.32844	0.409734	0.503578	0.817492	0.0758805	0.596938
615	Saci_0630	35.5493	40.4143	30.6842	0.759242	-0.397369	0.504745	0.817724	0.342888	1.42988
994	Saci_1019	5.83565	7.73071	3.94059	0.509732	-0.97219	0.504759	0.817724	3.84461	1.14232
966	Saci_0990	13.5114	11.3746	15.6482	1.37572	0.46019	0.505677	0.818088	0.228937	0.465305
1961	Saci_2022	22.9769	18.5456	27.4082	1.47789	0.563534	0.505517	0.818088	0.0662559	0.0699494
1779	Saci_1831	9.5973	7.36344	11.8312	1.60675	0.684141	0.506298	0.818532	0.333464	0.0192038
182	Saci_0184	6.42659	5.09552	7.75766	1.52245	0.606391	0.507543	0.818864	0.166769	0.107703
799	Saci_0822	45.5497	41.8428	49.2567	1.17719	0.235342	0.506851	0.818864	1.2183	3.06413
2121	Saci_2191	170.347	129.93	210.763	1.62213	0.697888	0.507466	0.818864	0.714469	0.991776
1329	Saci_1364	6.32748	4.8973	7.75766	1.58407	0.663634	0.508931	0.81952	0.808551	0.10887
1885	Saci_1939	17.7076	23.5128	11.9023	0.506206	-0.982205	0.508911	0.81952	0.645192	0.586704
2178	Saci_2248	3.58542	5.78929	1.38156	0.23864	-2.06709	0.508991	0.81952	2.60437	0.316741
37	Saci_0037	5.44223	8.12135	2.76311	0.340228	-1.55543	0.509554	0.819868	0.00232807	0.674244
91	Saci_0091	13.0152	9.99282	16.0376	1.60491	0.682494	0.511793	0.82235	0.522267	0.0376421
1696	Saci_1748	72.0985	82.8809	61.3161	0.73981	-0.434774	0.512643	0.823156	0.185293	0.444345
1650	Saci_1702	16.3798	17.9801	14.7796	0.821996	-0.282796	0.514722	0.825933	1.25269	2.7353
954	Saci_0978	3.76299	2.66436	4.86163	1.82469	0.867652	0.518247	0.831025	0.766068	0.852121
1605	Saci_1653	7.47765	5.75432	9.20098	1.59897	0.677141	0.518785	0.831323	0.0318439	0.141978
149	Saci_0151	58.1308	47.772	68.4897	1.43368	0.519724	0.521389	0.833234	0.0179045	0.0456297
1536	Saci_1583	92.8831	104.021	81.7454	0.785857	-0.347662	0.52117	0.833234	0.766324	1.27425
1585	Saci_1633	49.1184	59.5196	38.7171	0.650494	-0.620393	0.52123	0.833234	0.350271	0.00312999
1621	Saci_1669	12.0087	12.9837	11.0337	0.84981	-0.234788	0.520547	0.833234	1.17436	3.36285
532	Saci_0546	9.73055	12.4298	7.0313	0.565681	-0.821939	0.521863	0.833429	0.194409	0.227412
1044	Saci_1069	102.62	119.208	86.0324	0.721698	-0.470532	0.523392	0.835305	0.467968	0.207381
272	Saci_0276	297.497	221.067	373.926	1.69146	0.758273	0.525046	0.83625	1.47232	1.62723
1488	Saci_1534	32.0729	34.6484	29.4974	0.851334	-0.232202	0.524937	0.83625	0.656025	2.72577
2289	Saci_2359	8.38303	6.83872	9.92733	1.45164	0.537679	0.524828	0.83625	0.00822389	0.15785
1617	Saci_1665	122.472	148.639	96.3061	0.647921	-0.62611	0.527015	0.838255	0.426567	0.0790536
1697	Saci_1749	776.406	916.581	636.23	0.694134	-0.526714	0.526798	0.838255	6.51879e-05	0.382272
1098	Saci_1128	44.0814	36.3041	51.8587	1.42845	0.514454	0.530099	0.840896	0.203279	0.10151
1712	Saci_1764	247.47	292.561	202.378	0.691749	-0.53168	0.529426	0.840896	0.166461	0.0393761
1721	Saci_1773	10.5538	14.138	6.96954	0.492964	-1.02045	0.529081	0.840896	0.00324359	0.181421
1227	Saci_1262	12.1926	8.87926	15.5059	1.74631	0.804308	0.530903	0.841258	0.283922	1.56783
2022	Saci_2085	31.1448	24.8304	37.4591	1.5086	0.593207	0.531039	0.841258	0.657611	0.676805
717	Saci_0734	8.71243	7.49752	9.92733	1.32408	0.404992	0.531536	0.841439	0.14626	0.153682
2082	Saci_2146	3.17248	2.46614	3.87883	1.57284	0.653368	0.531867	0.841439	0.0221878	0.0628808
77	Saci_0077	17.24	14.1031	20.3769	1.44486	0.53093	0.532845	0.841859	0.250144	0.000208494
1014	Saci_1039	13.562	17.8518	9.27213	0.519395	-0.945097	0.532692	0.841859	0.205772	0.544151
590	Saci_0604	13.2787	10.3251	16.2323	1.57211	0.652706	0.535018	0.844728	0.0686851	0.395259
512	Saci_0524	5.49216	5.13049	5.85382	1.14099	0.190281	0.538664	0.847092	0.505326	1.19724
1031	Saci_1056	9.80979	11.8002	7.81942	0.662654	-0.593673	0.538212	0.847092	1.44853	0.382005
1323	Saci_1358	100.662	86.0234	115.302	1.34035	0.422611	0.538775	0.847092	0.627271	0.0767497
1579	Saci_1627	30.4784	22.8424	38.1143	1.66858	0.738617	0.537423	0.847092	1.34344	1.08407
1609	Saci_1657	7.90401	9.50308	6.30494	0.663463	-0.591912	0.537547	0.847092	0.124191	1.89648
1823	Saci_1875	180.906	142.698	219.114	1.53551	0.61872	0.537681	0.847092	0.000112611	0.755851
1915	Saci_1969	6.86965	5.52113	8.21818	1.4885	0.573856	0.539026	0.847092	1.58434	0.173316
386	Saci_0390	13.3672	17.5953	9.13921	0.519413	-0.945045	0.540366	0.848128	1.46046	0.215593
1100	Saci_1130	15.4595	10.879	20.0399	1.84208	0.881332	0.540403	0.848128	1.02218	1.73403
394	Saci_0398	15.231	11.0772	19.3847	1.74996	0.807325	0.540812	0.848206	0.620795	0.996099
669	Saci_0686	173.299	155.349	191.25	1.23109	0.299941	0.541628	0.848922	0.0167003	0.679566
1153	Saci_1188	79.2922	69.4425	89.1419	1.28368	0.360286	0.542484	0.849259	0.00154688	0.187718
1511	Saci_1558	22.8552	28.9465	16.764	0.579136	-0.788025	0.542562	0.849259	4.17813	0.0846942
1594	Saci_1642	22.4004	17.9859	26.8148	1.49088	0.576164	0.544313	0.850872	0.0183777	0.248775
1614	Saci_1662	18.8531	16.4701	21.2362	1.28938	0.36668	0.544065	0.850872	0.270597	0.434751
344	Saci_0348	6.21445	5.52113	6.90778	1.25115	0.323259	0.547719	0.855153	1.79376	2.63847
1325	Saci_1360	8.08451	6.17992	9.98909	1.61638	0.692764	0.547776	0.855153	0.363173	0.264662
1456	Saci_1498	5.65378	7.56166	3.74591	0.495382	-1.01339	0.550344	0.857462	0.101234	0.0744214
2048	Saci_2111	21.79	17.4204	26.1596	1.50167	0.586563	0.550328	0.857462	1.05891	0.0569743
2204	Saci_2274	16.6679	20.0614	13.2745	0.661693	-0.595766	0.550046	0.857462	1.11559	0.318879
174	Saci_0176	147.81	120.66	174.961	1.45003	0.536084	0.551097	0.85807	0.0334751	0.279173
874	Saci_0897	4.02849	6.2149	1.84207	0.296397	-1.7544	0.553777	0.861106	0.161987	0.456946
1350	Saci_1385	35.16	31.5934	38.7265	1.22578	0.293699	0.553768	0.861106	0.18721	0.858553
100	Saci_0100	13.2666	11.806	14.7272	1.24744	0.318966	0.559559	0.861418	0.364031	0.310218
222	Saci_0224	70.4927	78.1643	62.8212	0.803707	-0.315258	0.559589	0.861418	0.251992	1.10453
486	Saci_0495	44.2906	35.8727	52.7086	1.46932	0.555152	0.55959	0.861418	0.00927118	0.450168
754	Saci_0772	19.2164	17.3912	21.0415	1.20989	0.27488	0.554707	0.861418	0.164315	1.01638
1074	Saci_1104	43.5933	33.6281	53.5585	1.59267	0.671446	0.555328	0.861418	0.478935	1.06532
1178	Saci_1213	45.619	41.7961	49.442	1.18293	0.24237	0.556431	0.861418	0.275221	0.718928
1253	Saci_1288	21.5541	20.2246	22.8836	1.13147	0.1782	0.55646	0.861418	0.438619	1.30441
1353	Saci_1388	164.47	189.933	139.007	0.731872	-0.450337	0.557722	0.861418	1.21013	0.197187
1786	Saci_1838	5.8536	5.39285	6.31434	1.17087	0.227584	0.559333	0.861418	0.10225	1.35284
1820	Saci_1872	67.5847	54.4592	80.7103	1.48203	0.567577	0.558661	0.861418	1.51786	0.257031
1844	Saci_1898	24.2594	27.8854	20.6334	0.739935	-0.43453	0.556258	0.861418	0.311734	0.671689
1867	Saci_1921	21.2443	15.9396	26.549	1.6656	0.736045	0.55914	0.861418	1.66408	0.783756
2027	Saci_2090	259.601	183.782	335.419	1.82509	0.867964	0.559812	0.861418	0.405456	5.47639
2081	Saci_2145	3.95964	5.42202	2.49727	0.46058	-1.11848	0.555208	0.861418	3.93471	0.0529017
2095	Saci_2161	10.1772	13.7124	6.64194	0.484374	-1.04581	0.557474	0.861418	0.274164	0.461121
2214	Saci_2284	8.5994	8.12135	9.07745	1.11773	0.160569	0.560495	0.861907	0.00141093	2.16964
420	Saci_0426	22.3018	17.9218	26.6819	1.4888	0.574149	0.563357	0.86462	0.175911	0.465012
637	Saci_0652	30.5913	37.2544	23.9282	0.642291	-0.638701	0.563257	0.86462	0.0561198	0.0281553
833	Saci_0856	11.3728	13.6774	9.06806	0.662993	-0.592934	0.563327	0.86462	0.0177402	0.389401
71	Saci_0071	35.9499	42.4549	29.445	0.69356	-0.527907	0.568947	0.864768	0.62961	0.084267
72	Saci_0072	13.46	10.8207	16.0994	1.48783	0.573212	0.56751	0.864768	0.812035	0.771032
221	Saci_0223	49.6835	55.2753	44.0916	0.797674	-0.326129	0.564564	0.864768	0.134611	1.15236
295	Saci_0299	67.0869	62.114	72.0598	1.16012	0.214275	0.570044	0.864768	0.0634585	0.931642
370	Saci_0374	22.9455	19.7932	26.0978	1.31852	0.398924	0.566954	0.864768	0.00190058	0.0665704
620	Saci_0635	0.871601	1.7432	0	0	-Inf	0.569468	0.864768	0.666411	0
821	Saci_0844	11.6413	10.9198	12.3628	1.13215	0.179066	0.568799	0.864768	1.30517	0.992614
890	Saci_0913	6.0992	8.31957	3.87883	0.46623	-1.10089	0.569713	0.864768	0.237596	0.037519
1078	Saci_1108	99.063	87.3584	110.767	1.26797	0.342516	0.56408	0.864768	0.0084501	0.117654
1102	Saci_1132	7.88986	6.6405	9.13921	1.37628	0.460778	0.568438	0.864768	0.243937	0.32829
1177	Saci_1212	30.8183	40.8515	20.7851	0.508796	-0.974841	0.569331	0.864768	3.54075	2.14443
1404	Saci_1445	0.871601	1.7432	0	0	-Inf	0.569468	0.864768	0.666411	0
1827	Saci_1879	2.72841	4.07526	1.38156	0.339011	-1.5606	0.565515	0.864768	2.06972	0.426098
1850	Saci_1904	46.4823	50.5821	42.3825	0.837894	-0.25516	0.568698	0.864768	2.62405	1.28502
1899	Saci_1953	14.7749	16.6741	12.8757	0.772199	-0.372956	0.566396	0.864768	1.01953	1.84775
1909	Saci_1963	14.1648	11.1763	17.1533	1.53479	0.61804	0.567975	0.864768	0.503121	0.225587
2010	Saci_2073	6.11433	8.02224	4.20643	0.524346	-0.931409	0.56949	0.864768	0.0312927	0.0188086
2079	Saci_2143	16.6627	19.2627	14.0626	0.730043	-0.453947	0.567308	0.864768	1.05301	0.44621
256	Saci_0260	19.2345	17.5603	20.9086	1.19068	0.251781	0.571593	0.865155	0.26516	0.647033
627	Saci_0642	37.3807	29.0223	45.739	1.57599	0.656262	0.571848	0.865155	1.1974	0.846043
1088	Saci_1118	24.7151	26.5037	22.9266	0.865034	-0.209172	0.57213	0.865155	0.184246	2.88928
1620	Saci_1668	89.2268	81.8723	96.5814	1.17966	0.23837	0.571189	0.865155	0.00772376	0.842319
2025	Saci_2088	361.599	270.972	452.225	1.6689	0.7389	0.57204	0.865155	0.437269	2.74973
2255	Saci_2325	28.0517	23.6295	32.474	1.3743	0.458695	0.573095	0.866059	2.35249	0.0526493
866	Saci_0889	0.921156	1.84231	0	0	-Inf	0.576976	0.871366	2.04251	0
921	Saci_0945	23.2115	21.175	25.248	1.19235	0.253808	0.578549	0.873183	0.00796308	0.691117
163	Saci_0165	34.9081	39.8488	29.9673	0.752024	-0.411149	0.579136	0.873512	0.0176921	0.402838
1995	Saci_2058	5.47427	7.72491	3.22363	0.417304	-1.26083	0.579701	0.873805	0.809742	0.86866
1936	Saci_1991	2.71193	2.00556	3.41831	1.70442	0.769279	0.581167	0.875457	0.00863007	0.0101049
448	Saci_0455	1.90511	1.44587	2.36435	1.63525	0.709507	0.58344	0.878321	1.09995	1.28134
78	Saci_0078	12.0995	11.0481	13.151	1.19034	0.251375	0.584734	0.879538	0.0244432	0.710828
1183	Saci_1218	28.9981	26.8943	31.1018	1.15644	0.209697	0.584994	0.879538	0.0246605	1.19773
1629	Saci_1677	9.20415	11.8993	6.50902	0.54701	-0.870361	0.585486	0.879719	1.17698	0.131749
426	Saci_0432	230.111	183.999	276.224	1.50123	0.586144	0.586187	0.879882	0.745963	0.811256
1028	Saci_1053	23.6848	21.0059	26.3637	1.25506	0.327757	0.587085	0.879882	0.457802	0.36735
1425	Saci_1467	43.5841	36.0359	51.1323	1.41893	0.5048	0.586673	0.879882	3.27973e-05	0.332367
1738	Saci_1790	43.3613	50.7686	35.954	0.708194	-0.497784	0.586736	0.879882	0.0529154	0.0166906
377	Saci_0381	61.7469	68.0316	55.4623	0.815243	-0.294697	0.589191	0.88018	0.0526097	0.94787
414	Saci_0418	15.7735	16.7674	14.7796	0.881446	-0.182056	0.589643	0.88018	0.0720676	2.83296
1225	Saci_1260	9.81548	9.30486	10.3261	1.10975	0.150238	0.588429	0.88018	0.000346326	1.7047
1469	Saci_1512	48.9048	46.4544	51.3552	1.1055	0.144697	0.589126	0.88018	0.124058	1.72293
1737	Saci_1789	12.1965	15.0592	9.33389	0.619814	-0.690092	0.589892	0.88018	0.00928053	0.000441733
1876	Saci_1930	12.5049	14.3654	10.6443	0.740967	-0.432519	0.588375	0.88018	0.671188	0.709089
2296	Saci_2366	8.80919	7.36344	10.2549	1.39268	0.477866	0.587814	0.88018	0.375091	0.0228262
1300	Saci_1335	28.0326	34.8291	21.2362	0.609727	-0.713764	0.591565	0.882119	1.72391	0.279983
10	Saci_0010	77.4128	86.0176	68.8079	0.799929	-0.322057	0.592933	0.882387	1.76705	0.507694
164	Saci_0166	83.2516	96.8265	69.6766	0.719602	-0.474728	0.600133	0.882387	0.0266118	0.000177097
168	Saci_0170	54.3318	39.9363	68.7274	1.72092	0.783184	0.593347	0.882387	0.767074	3.49355
263	Saci_0267	39.3117	33.6631	44.9603	1.3356	0.417485	0.595858	0.882387	0.312373	0.00285348
446	Saci_0453	6.44315	8.54695	4.33935	0.507707	-0.977932	0.597825	0.882387	0.615728	0.091702
465	Saci_0474	74.7179	61.6943	87.7416	1.4222	0.508123	0.601084	0.882387	1.03433	0.331335
720	Saci_0737	14.1523	16.4117	11.8929	0.724659	-0.464625	0.599308	0.882387	1.47008	0.69316
788	Saci_0810	5.45792	7.49752	3.41831	0.455925	-1.13313	0.600669	0.882387	0.249083	0.00580541
811	Saci_0834	30.3459	37.0912	23.6006	0.636286	-0.652254	0.597073	0.882387	0.148014	0.0796864
886	Saci_0909	118.273	136.769	99.7768	0.72953	-0.45496	0.596478	0.882387	0.438186	0.0308097
1050	Saci_1075	65.7361	70.626	60.8462	0.861527	-0.215032	0.596911	0.882387	0.00158427	1.64706
1132	Saci_1167	58.0438	70.0022	46.0854	0.658343	-0.603089	0.593481	0.882387	0.0106149	0.209706
1134	Saci_1169	4.91438	4.04609	5.78266	1.4292	0.515206	0.595227	0.882387	1.3951	0.313525
1210	Saci_1245	6.44315	8.54695	4.33935	0.507707	-0.977932	0.597825	0.882387	0.615728	0.091702
1232	Saci_1267	11.1576	12.9195	9.39566	0.727244	-0.459489	0.599178	0.882387	0.417223	0.714584
1369	Saci_1405	29.2204	23.6119	34.8289	1.47505	0.560769	0.594523	0.882387	0.358821	0.912665
1373	Saci_1409	25.9131	25.7807	26.0455	1.01027	0.0147392	0.598595	0.882387	0.226152	3.19756
1432	Saci_1474	10.7523	10.0628	11.4418	1.13704	0.185288	0.594844	0.882387	0.27605	0.782515
1517	Saci_1564	20.1938	15.8754	24.5122	1.54404	0.626706	0.600156	0.882387	1.07186	0.632052
1755	Saci_1807	14.8913	13.0186	16.764	1.28769	0.364783	0.595602	0.882387	0.168253	0.130542
1920	Saci_1975	11.1576	12.9195	9.39566	0.727244	-0.459489	0.599178	0.882387	0.417223	0.714584
1924	Saci_1979	26.3018	24.2649	28.3387	1.16789	0.2239	0.594707	0.882387	0.00071907	0.823756
1950	Saci_2008	6.64137	8.94339	4.33935	0.485202	-1.04334	0.595388	0.882387	0.0046068	0.0892385
1954	Saci_2012	3.66702	5.49196	1.84207	0.335413	-1.57599	0.60105	0.882387	0.495627	0.502573
2195	Saci_2265	6.42802	8.84428	4.01175	0.453598	-1.14051	0.598019	0.882387	0.0204229	0.397563
162	Saci_0164	8.89282	11.4095	6.3761	0.55884	-0.839493	0.603415	0.884215	0.0134028	0.000218214
619	Saci_0634	4.45325	3.45143	5.45507	1.58052	0.660402	0.602824	0.884215	0.390787	0.0566794
1224	Saci_1259	86.3204	74.8296	97.8112	1.30712	0.38639	0.603453	0.884215	2.42184	0.00420651
1254	Saci_1289	5.24456	7.39841	3.09071	0.417753	-1.25928	0.604161	0.884705	0.0704621	0.202317
171	Saci_0173	25.9543	23.1805	28.728	1.23932	0.309546	0.605281	0.885665	0.00442346	0.115328
1817	Saci_1869	32.8156	35.0798	30.5513	0.870909	-0.199406	0.605567	0.885665	0.101993	1.96099
1974	Saci_2035	12.0488	11.1414	12.9563	1.1629	0.217726	0.606324	0.886223	2.00415	1.74914
908	Saci_0932	13.2013	12.3307	14.072	1.14122	0.190574	0.607171	0.886912	0.0539914	0.891523
209	Saci_0211	39.4565	36.7063	42.2066	1.14984	0.201439	0.608106	0.88773	1.61357	0.290991
1070	Saci_1100	227.235	262.081	192.389	0.734084	-0.445983	0.609938	0.889305	0.194986	0.0304485
1531	Saci_1578	17.5688	14.3712	20.7663	1.44499	0.531062	0.609809	0.889305	0.379623	0.567946
1778	Saci_1830	16.6314	13.9398	19.323	1.38617	0.471108	0.610526	0.889418	0.0649414	0.12714
2275	Saci_2345	32.2589	26.2705	38.2472	1.4559	0.541912	0.610769	0.889418	0.00113688	0.753895
64	Saci_0064	1783.05	2120.84	1445.26	0.681456	-0.553309	0.611942	0.890577	0.00693678	0.235151
2270	Saci_2340	6.34102	7.16522	5.51683	0.769945	-0.377172	0.612845	0.891342	1.44178	1.83179
597	Saci_0611	32.535	31.0104	34.0596	1.09833	0.135311	0.613772	0.892141	0.355149	0.986923
673	Saci_0690	33.6956	31.162	36.2293	1.16261	0.217368	0.615105	0.892553	0.839113	1.02432
1111	Saci_1141	43.4923	39.6506	47.3341	1.19378	0.255536	0.615246	0.892553	0.0369147	0.278359
1152	Saci_1187	17.0336	22.032	12.0352	0.546262	-0.872334	0.615861	0.892553	0.320627	1.03872
1165	Saci_1200	23.3595	21.0817	25.6373	1.2161	0.282257	0.614833	0.892553	0.949782	0.0433893
2055	Saci_2118	15.5411	11.5028	19.5794	1.70214	0.76735	0.615945	0.892553	1.48093	1.91035
152	Saci_0154	59.3702	49.2062	69.5343	1.41312	0.498884	0.622189	0.896023	0.860706	0.423837
406	Saci_0410	33.4071	40.5834	26.2308	0.646343	-0.629629	0.621918	0.896023	1.34389	0.12329
476	Saci_0485	3.02397	4.4717	1.57624	0.352492	-1.50434	0.619892	0.896023	0.00329395	0.473428
553	Saci_0567	1.74317	3.02583	0.460519	0.152196	-2.716	0.62206	0.896023	0.810152	0.121076
592	Saci_0606	1.6592	2.53027	0.788118	0.311475	-1.68281	0.62151	0.896023	2.44702	0.303845
846	Saci_0869	21.1551	24.6963	17.6138	0.713216	-0.487589	0.622512	0.896023	0.453065	0.113719
1293	Saci_1328	1.64406	2.8276	0.460519	0.162865	-2.61825	0.621377	0.896023	0.00144301	0.131352
1336	Saci_1371	28.5399	27.2266	29.8532	1.09647	0.132866	0.619164	0.896023	0.103637	1.30278
1357	Saci_1392	7.60959	8.91423	6.30494	0.70729	-0.499626	0.621941	0.896023	2.51831	1.95583
1660	Saci_1712	16.2389	19.0703	13.4074	0.703052	-0.508298	0.618811	0.896023	0.00122042	0.109498
1834	Saci_1886	1.75831	2.72849	0.788118	0.288847	-1.79162	0.622129	0.896023	0.275799	0.28466
648	Saci_0663	37.8272	36.0068	39.6476	1.10111	0.138964	0.623118	0.896349	0.143828	0.907099
710	Saci_0727	78.2067	80.0707	76.3427	0.953441	-0.0687845	0.624872	0.898325	0.177443	3.74527
1756	Saci_1808	43.0705	35.0798	51.0612	1.45557	0.541587	0.626903	0.900696	0.0600804	1.0062
1137	Saci_1172	3.63126	2.72849	4.53403	1.66173	0.732688	0.628381	0.901723	0.163956	0.31215
1907	Saci_1961	6.98466	8.31957	5.64975	0.679091	-0.558323	0.628234	0.901723	0.206195	0.798337
1767	Saci_1819	7.77086	5.81846	9.72325	1.67111	0.740803	0.629521	0.902668	0.285202	1.46226
1884	Saci_1938	34.8209	27.9146	41.7273	1.49482	0.579972	0.629804	0.902668	0.000334904	1.34511
277	Saci_0281	23.6018	27.0925	20.1111	0.742312	-0.429903	0.630594	0.903253	0.00122553	0.145556
42	Saci_0042	7.98842	7.16522	8.81162	1.22978	0.298396	0.635236	0.903414	1.09583	0.686756
185	Saci_0187	11.636	9.86455	13.4074	1.35915	0.442705	0.632757	0.903414	0.0437838	0.144941
693	Saci_0710	12.0838	11.6719	12.4958	1.07059	0.0984013	0.63427	0.903414	0.0107283	1.57877
976	Saci_1000	1.47898	1.38173	1.57624	1.14077	0.190004	0.634806	0.903414	1.22566	0.890213
995	Saci_1020	80.5957	71.005	90.1865	1.27014	0.34499	0.632554	0.903414	0.45143	0.00630102
1391	Saci_1427	23.8744	23.4837	24.2652	1.03328	0.0472294	0.633144	0.903414	1.53345	1.47561
1430	Saci_1472	12.7393	15.3565	10.122	0.659135	-0.601354	0.631781	0.903414	0.227189	0.0225362
1853	Saci_1907	5.9153	4.4717	7.3589	1.64566	0.718668	0.63516	0.903414	0.00175109	0.749133
1914	Saci_1968	51.0173	40.1345	61.9002	1.54232	0.625099	0.633213	0.903414	0.749815	1.83602
2023	Saci_2086	15.9043	11.7069	20.1017	1.71709	0.779964	0.633568	0.903414	0.171299	3.66268
2259	Saci_2329	8.41928	8.35454	8.48402	1.0155	0.0221869	0.631482	0.903414	1.49898	1.14617
2295	Saci_2365	3.30366	2.72849	3.87883	1.4216	0.507516	0.635296	0.903414	0.180071	0.0611474
255	Saci_0259	10.5694	13.0536	8.08526	0.619388	-0.691084	0.638287	0.906575	0.0188936	0.00143085
1960	Saci_2021	20.085	17.9509	22.219	1.23776	0.307737	0.638036	0.906575	0.0625813	0.0400568
1121	Saci_1156	93.1359	89.9469	96.3249	1.07091	0.0988357	0.638694	0.906608	0.672364	1.36606
699	Saci_0716	1.33032	1.0844	1.57624	1.45355	0.539582	0.63962	0.906833	0.957552	0.952196
867	Saci_0890	3.94564	5.52694	2.36435	0.427788	-1.22503	0.639393	0.906833	4.05291	0.7056
741	Saci_0759	11.4051	9.73047	13.0798	1.34421	0.42676	0.640433	0.907344	0.344352	0.0328123
1795	Saci_1847	22.1893	26.1714	18.2073	0.695694	-0.523475	0.640749	0.907344	0.0160156	0.00645337
54	Saci_0054	7453.18	9058.58	5847.78	0.645551	-0.631396	0.649158	0.908304	0.199201	0.570524
103	Saci_0103	2.03815	3.28818	0.788118	0.239682	-2.06081	0.646486	0.908304	0.0446596	0.239321
358	Saci_0362	2452.7	2913.93	1991.46	0.683428	-0.549139	0.646447	0.908304	0.00840145	0.289699
724	Saci_0742	3.79698	5.2296	2.36435	0.45211	-1.14526	0.642001	0.908304	1.32379	0.731218
802	Saci_0825	9.97629	8.58192	11.3706	1.32495	0.405941	0.649502	0.908304	0.015799	0.0482099
926	Saci_0950	10.0564	12.0275	8.08526	0.672228	-0.572977	0.647842	0.908304	4.37377	0.00149094
960	Saci_0984	2.03815	3.28818	0.788118	0.239682	-2.06081	0.646486	0.908304	0.0446596	0.239321
968	Saci_0992	19.503	15.4148	23.5912	1.53042	0.613928	0.648838	0.908304	1.25412	0.848861
1163	Saci_1198	31.2477	29.1622	33.3332	1.14303	0.19286	0.643416	0.908304	0.0591793	0.476698
1278	Saci_1313	9.33463	10.8498	7.81942	0.720694	-0.472541	0.647911	0.908304	0.0207317	0.397621
1298	Saci_1333	13.5636	16.8723	10.2549	0.607796	-0.718341	0.643153	0.908304	1.71826	0.0162389
1539	Saci_1586	16.7667	15.1933	18.3402	1.20713	0.271577	0.647169	0.908304	0.420177	0.0171692
1679	Saci_1731	1.88949	2.99085	0.788118	0.26351	-1.92407	0.648286	0.908304	1.3561	0.261911
1747	Saci_1799	56.7565	50.8677	62.6453	1.23153	0.300456	0.645297	0.908304	0.0420991	0.0224846
1789	Saci_1841	3.59876	4.83316	2.36435	0.489194	-1.03152	0.645639	0.908304	0.00798421	0.768114
1906	Saci_1960	3.40054	4.43672	2.36435	0.532905	-0.908049	0.649475	0.908304	2.09896	0.808546
1947	Saci_2005	2.08771	3.38729	0.788118	0.232669	-2.10365	0.645838	0.908304	0.407769	0.232458
1997	Saci_2060	1.87435	3.28818	0.460519	0.140053	-2.83596	0.648454	0.908304	0.0463359	0.109306
2196	Saci_2266	16.4501	13.9048	18.9954	1.3661	0.450063	0.647368	0.908304	0.539636	0.0383922
2216	Saci_2286	63.485	54.8672	72.1027	1.31413	0.394109	0.642661	0.908304	0.269482	0.112315
2243	Saci_2313	2.13726	3.4864	0.788118	0.226055	-2.14526	0.645171	0.908304	1.10627	0.225901
1916	Saci_1970	14.1384	17.2338	11.043	0.640779	-0.642102	0.650732	0.909485	1.48612	2.11873e-06
231	Saci_0233	7.32861	8.54695	6.11026	0.714906	-0.484175	0.652522	0.910042	0.536008	0.575235
388	Saci_0392	13.4486	13.1527	13.7444	1.04498	0.0634816	0.652672	0.910042	0.0588576	1.28047
1765	Saci_1817	9.64869	8.58192	10.7155	1.24861	0.320319	0.651593	0.910042	0.0165331	0.0522339
2012	Saci_2075	23.1238	26.1364	20.1111	0.769467	-0.378068	0.652634	0.910042	0.217485	0.149007
2272	Saci_2342	39.2556	31.984	46.5272	1.4547	0.540721	0.653999	0.911355	0.613442	0.898117
1208	Saci_1243	9.23732	11.3104	7.16422	0.633418	-0.658771	0.654541	0.911571	0.00264649	0.0206034
1045	Saci_1070	13.9186	15.8113	12.0258	0.760587	-0.394816	0.655216	0.911975	0.925155	0.329907
2229	Saci_2299	9.09281	12.0042	6.18142	0.514939	-0.957527	0.655657	0.912051	1.2101	0.392041
1037	Saci_1062	18.9413	18.8779	19.0048	1.00672	0.00966552	0.657989	0.914755	0.993215	1.37194
1055	Saci_1080	8.56699	11.6077	5.52622	0.476081	-1.07072	0.660047	0.917077	0.212049	1.42511
1465	Saci_1507	227.95	264.413	191.487	0.724198	-0.465545	0.661657	0.918774	0.761047	0.0263918
338	Saci_0342	4.60014	3.55054	5.64975	1.59124	0.670147	0.663433	0.920157	0.0890796	1.09264
2019	Saci_2082	35.866	33.599	38.1331	1.13495	0.182627	0.663052	0.920157	0.187832	0.563781
4	Saci_0004	5.85183	5.19463	6.50902	1.25303	0.325419	0.670153	0.921992	0.0323352	0.188281
16	Saci_0016	8.03873	10.1619	5.91558	0.582135	-0.780575	0.670293	0.921992	0.658654	0.00730024
96	Saci_0096	0.460578	0.921156	0	0	-Inf	0.687352	0.921992	1.09173	0
175	Saci_0177	4.88176	4.30845	5.45507	1.26613	0.340428	0.684712	0.921992	0.567131	0.0532152
191	Saci_0193	38.9286	32.5787	45.2785	1.38982	0.474898	0.68573	0.921992	0.25213	0.869888
207	Saci_0209	159.782	186.179	133.385	0.716437	-0.481088	0.680887	0.921992	1.00557	0.143568
225	Saci_0227	37.2261	43.7492	30.703	0.701796	-0.510876	0.683944	0.921992	1.9728	0.297634
267	Saci_0271	9.6911	6.967	12.4152	1.782	0.833499	0.673496	0.921992	1.60364	2.86508
281	Saci_0285	2.56339	3.55054	1.57624	0.443943	-1.17156	0.684751	0.921992	0.147253	0.560113
309	Saci_0313	1.77393	1.18351	2.36435	1.99774	0.99837	0.673681	0.921992	0.0433322	1.33982
342	Saci_0346	0.361468	0.722936	0	0	-Inf	0.684546	0.921992	0.87077	0
400	Saci_0404	9.92795	9.00753	10.8484	1.20437	0.268275	0.668556	0.921992	0.259168	0.283155
442	Saci_0448	3.10425	2.26792	3.94059	1.73754	0.797044	0.673875	0.921992	0.484956	1.86091
466	Saci_0475	2.77665	2.26792	3.28539	1.44864	0.534698	0.680414	0.921992	0.537899	0.300091
472	Saci_0481	1.70924	1.38173	2.03675	1.47406	0.559793	0.674501	0.921992	1.119	0.338978
524	Saci_0537	6.90288	5.85343	7.95234	1.35858	0.442097	0.678749	0.921992	0.167576	0.108594
617	Saci_0632	0.460578	0.921156	0	0	-Inf	0.687352	0.921992	1.09173	0
690	Saci_0707	33.0876	31.1328	35.0424	1.12558	0.170665	0.679321	0.921992	0.240055	0.453692
706	Saci_0723	0.460578	0.921156	0	0	-Inf	0.687352	0.921992	1.09173	0
902	Saci_0925	14.0563	18.1142	9.99849	0.551971	-0.857336	0.681542	0.921992	0.372063	1.76638
925	Saci_0949	16.4314	13.3451	19.5177	1.46253	0.548466	0.674448	0.921992	0.822283	0.552364
1018	Saci_1043	0.361468	0.722936	0	0	-Inf	0.684546	0.921992	0.87077	0
1056	Saci_1081	0.411023	0.822046	0	0	-Inf	0.686328	0.921992	0.0142757	0
1291	Saci_1326	38.4606	34.2636	42.6577	1.24499	0.316132	0.667523	0.921992	0.0986682	0.049184
1335	Saci_1370	12.758	15.9162	9.59973	0.603142	-0.72943	0.679029	0.921992	0.451084	0.299277
1428	Saci_1470	30.141	33.2725	27.0095	0.811767	-0.300862	0.669151	0.921992	0.0451084	0.472001
1459	Saci_1501	17.1439	15.2924	18.9954	1.24215	0.312837	0.680872	0.921992	0.547593	0.0370151
1487	Saci_1531	0.460578	0.921156	0	0	-Inf	0.687352	0.921992	1.09173	0
1550	Saci_1597	1.72438	1.0844	2.36435	2.18033	1.12454	0.674314	0.921992	0.798765	1.36264
1578	Saci_1626	2.56339	3.55054	1.57624	0.443943	-1.17156	0.684751	0.921992	0.147253	0.560113
1613	Saci_1661	38.5695	32.6486	44.4904	1.3627	0.446471	0.681394	0.921992	0.00609433	0.780272
1651	Saci_1703	38.3278	28.3052	48.3504	1.70818	0.772461	0.68257	0.921992	0.179187	5.76898
1674	Saci_1726	20.6127	19.7233	21.5021	1.09019	0.124575	0.686755	0.921992	0.675045	1.04592
1713	Saci_1765	257.703	282.69	232.716	0.82322	-0.280651	0.670642	0.921992	0.0958444	0.478353
1716	Saci_1768	25.9943	28.2644	23.7241	0.839362	-0.252635	0.686363	0.921992	3.15454	0.384916
1753	Saci_1805	29.5651	25.6117	33.5185	1.30872	0.388155	0.677681	0.921992	0.0390637	0.267007
1801	Saci_1853	54.312	46.4485	62.1754	1.33859	0.42071	0.678482	0.921992	0.526366	0.241585
1818	Saci_1870	0.411023	0.822046	0	0	-Inf	0.686328	0.921992	0.0142757	0
1832	Saci_1884	64.4428	56.2606	72.625	1.29087	0.368342	0.682136	0.921992	0.0455017	0.291044
1912	Saci_1966	98.1821	79.6569	116.707	1.46512	0.551023	0.682778	0.921992	0.140131	1.8722
1937	Saci_1992	0.361468	0.722936	0	0	-Inf	0.684546	0.921992	0.87077	0
1969	Saci_2030	6.57528	5.85343	7.29714	1.24664	0.318049	0.681399	0.921992	0.177958	0.0509109
1977	Saci_2038	34.5999	42.8979	26.3019	0.613129	-0.705738	0.683165	0.921992	6.57532	0.754749
2030	Saci_2093	2.46428	3.35232	1.57624	0.470193	-1.08868	0.686086	0.921992	1.4973	0.582231
2065	Saci_2129	10.1618	10.3251	9.99849	0.968365	-0.0463772	0.683846	0.921992	0.100185	2.32098
2096	Saci_2162	13.8678	14.7269	13.0086	0.883327	-0.178981	0.680602	0.921992	0.661988	1.28969
2104	Saci_2170	17.1199	13.934	20.3058	1.45728	0.543282	0.687396	0.921992	2.35098	0.679445
2113	Saci_2183	22.9622	25.291	20.6334	0.815839	-0.293644	0.686304	0.921992	1.20614	0.715275
2147	Saci_2217	66.3278	61.6592	70.9964	1.15143	0.203429	0.676569	0.921992	0.322128	0.0958697
2264	Saci_2334	4.81707	4.50667	5.12747	1.13775	0.186184	0.685611	0.921992	1.76334	0.012196
2265	Saci_2335	0.361468	0.722936	0	0	-Inf	0.684546	0.921992	0.87077	0
2273	Saci_2343	37.1619	34.2869	40.0369	1.1677	0.223673	0.671599	0.921992	0.467931	0.269167
2294	Saci_2364	74.4445	69.081	79.808	1.15528	0.208245	0.669577	0.921992	0.0027494	0.214964
1421	Saci_1463	190.874	219.183	162.564	0.741684	-0.431124	0.687846	0.922073	0.498235	0.0337175
265	Saci_0269	65.2594	62.6037	67.9151	1.08484	0.117483	0.688765	0.922181	0.00381181	0.615985
488	Saci_0497	18.3942	22.0612	14.7272	0.667563	-0.583025	0.690177	0.922181	0.0421978	0.230371
739	Saci_0757	20.2418	26.3404	14.1432	0.536937	-0.897175	0.689053	0.922181	0.50661	2.42846
1176	Saci_1211	301.596	355.736	247.457	0.69562	-0.523628	0.689833	0.922181	0.657501	0.316984
1279	Saci_1314	61.1965	56.657	65.736	1.16025	0.214429	0.690412	0.922181	0.117039	0.0485595
1668	Saci_1720	4.47018	3.8129	5.12747	1.34477	0.427358	0.69066	0.922181	0.558655	0.0128575
1985	Saci_2046	9.73145	8.55276	10.9101	1.27563	0.351206	0.690224	0.922181	2.08428	0.0940243
818	Saci_0841	89.178	102.365	75.991	0.742352	-0.429824	0.692753	0.924453	0.196702	0.0386935
1191	Saci_1226	26.2382	32.223	20.2534	0.628539	-0.669926	0.693671	0.924634	0.0240431	0.872511
2045	Saci_2108	4.29125	4.11023	4.47227	1.08808	0.121788	0.693351	0.924634	0.0355705	0.748371
1400	Saci_1439	24.0234	19.9215	28.1252	1.4118	0.497537	0.696343	0.927671	0.324788	0.965799
652	Saci_0667	51.3638	49.9291	52.7985	1.05747	0.0806157	0.697298	0.928148	1.24456	1.15376
1923	Saci_1978	2.89279	4.20934	1.57624	0.374462	-1.41711	0.697486	0.928148	0.3408	0.495557
1093	Saci_1123	120.146	111.582	128.709	1.15349	0.206002	0.698101	0.928442	0.412804	0.0283701
415	Saci_0421	20.5951	18.9712	22.219	1.1712	0.227985	0.700756	0.929845	0.00340583	0.0390668
795	Saci_0818	2.66418	2.56525	2.76311	1.07713	0.107196	0.701517	0.929845	0.358137	1.25324
1563	Saci_1611	7.57444	6.08081	9.06806	1.49126	0.576529	0.69961	0.929845	0.703472	0.529322
1685	Saci_1737	42.4016	38.4613	46.3419	1.2049	0.268909	0.700534	0.929845	0.518748	0.00182832
1825	Saci_1877	14.7925	16.9656	12.6193	0.743815	-0.426985	0.701149	0.929845	0.00283413	0.0540125
1935	Saci_1990	2.74412	3.91201	1.57624	0.402922	-1.31143	0.700106	0.929845	0.28133	0.523029
1930	Saci_1985	60.2243	59.9394	60.5092	1.00951	0.0136502	0.703092	0.93131	5.33783e-06	3.52895
93	Saci_0093	6.54208	5.9817	7.10246	1.18736	0.247762	0.707286	0.933084	1.32439	0.820204
417	Saci_0423	116.738	125.499	107.976	0.860376	-0.216961	0.705697	0.933084	0.833937	0.62096
939	Saci_0963	29.0575	26.562	31.5529	1.1879	0.248409	0.705501	0.933084	0.398313	0.020617
951	Saci_0975	1714.39	1972.08	1456.69	0.738655	-0.437028	0.707197	0.933084	0.0121133	0.160294
1214	Saci_1249	16.6623	13.9398	19.3847	1.3906	0.475712	0.706198	0.933084	0.0647544	0.924555
1448	Saci_1490	17.9668	21.0117	14.9219	0.710169	-0.493765	0.707516	0.933084	0.11833	0.00932902
1776	Saci_1828	15.5352	18.3182	12.7522	0.69615	-0.522531	0.70692	0.933084	0.977568	0.000424264
381	Saci_0385	49.6969	45.2942	54.0995	1.1944	0.25629	0.710235	0.933448	1.15786	0.0158027
422	Saci_0428	49.5194	43.1778	55.8611	1.29375	0.371553	0.708657	0.933448	0.294526	0.660262
731	Saci_0749	3.15738	3.22405	3.09071	0.958644	-0.0609333	0.708361	0.933448	2.26494	0.310831
829	Saci_0852	27.5153	30.713	24.3175	0.791766	-0.336853	0.711466	0.933448	0.243513	0.151651
997	Saci_1022	13.5598	12.3307	14.789	1.19936	0.262268	0.712133	0.933448	0.051935	0.021141
1587	Saci_1635	134.095	98.8205	169.369	1.7139	0.777287	0.709853	0.933448	0.158959	7.50046
1610	Saci_1658	227.763	244.107	211.418	0.866089	-0.207413	0.710827	0.933448	0.114958	0.634729
1670	Saci_1722	5.30565	5.88259	4.72871	0.803847	-0.315006	0.712127	0.933448	2.42167	1.65586
1796	Saci_1848	17.4807	13.8057	21.1557	1.53238	0.615778	0.71214	0.933448	0.645627	2.22204
1976	Saci_2037	192.879	195.268	190.49	0.97553	-0.0357415	0.711936	0.933448	1.12502	1.9042
2028	Saci_2091	64.0153	54.494	73.5366	1.34944	0.432365	0.70952	0.933448	0.548385	1.08754
421	Saci_0427	2.89447	3.02583	2.76311	0.913176	-0.131035	0.713818	0.934611	0.605442	1.17484
918	Saci_0942	90.7446	88.7867	92.7025	1.0441	0.0622646	0.713638	0.934611	0.223579	0.777109
336	Saci_0340	42.0979	47.976	36.2199	0.754958	-0.405531	0.716144	0.934872	0.188124	0.0117067
1063	Saci_1091	2.79536	2.8276	2.76311	0.977192	-0.0332865	0.715996	0.934872	0.0010679	1.20752
1095	Saci_1125	119.551	141.334	97.7682	0.691755	-0.531666	0.715659	0.934872	0.250826	0.719552
1381	Saci_1417	250.719	227.602	273.835	1.20313	0.266797	0.716392	0.934872	0.0893539	0.00928146
1478	Saci_1521	46.931	39.843	54.019	1.3558	0.439139	0.715571	0.934872	0.338315	0.918004
1508	Saci_1555	153.624	125.487	181.76	1.44843	0.534491	0.715095	0.934872	0.0940793	2.30092
1157	Saci_1192	25.2718	25.6233	24.9204	0.972566	-0.0401313	0.717382	0.935646	2.40407	0.84785
187	Saci_0189	1.31466	2.16881	0.460519	0.212337	-2.23557	0.719124	0.937402	2.22818	0.177055
633	Saci_0648	1.51288	2.56525	0.460519	0.179522	-2.47777	0.722559	0.940541	0.491144	0.147165
1535	Saci_1582	1.47846	2.16881	0.788118	0.363388	-1.46042	0.722134	0.940541	2.13381	0.343889
1742	Saci_1794	1.52802	2.26792	0.788118	0.347507	-1.52488	0.722727	0.940541	0.783107	0.332214
2099	Saci_2165	14.9186	12.1616	17.6756	1.45339	0.539422	0.724411	0.942213	0.899584	1.09199
1340	Saci_1375	3.15512	4.27348	2.03675	0.476604	-1.06914	0.725057	0.942535	0.418429	0.205453
971	Saci_0995	62.9501	57.7997	68.1004	1.17821	0.2366	0.727749	0.944993	0.0224867	0.00920921
1734	Saci_1786	3.73217	3.58551	3.87883	1.08181	0.113442	0.727721	0.944993	1.45446	0.056034
31	Saci_0031	18.4593	20.3587	16.5599	0.813404	-0.297956	0.729024	0.946128	1.59293	0.491375
1012	Saci_1037	115.214	111.495	118.933	1.06671	0.0931713	0.729471	0.946189	0.961696	0.701909
749	Saci_0767	33.9647	28.8941	39.0353	1.35098	0.434007	0.731504	0.948305	0.677297	0.814871
306	Saci_0310	12.5362	12.6572	12.4152	0.980883	-0.0278476	0.732634	0.94862	0.166378	2.37474
758	Saci_0776	3.41971	3.28818	3.55123	1.08	0.111028	0.732952	0.94862	0.0316304	0.462657
977	Saci_1002	21.153	19.4318	22.8742	1.17716	0.235305	0.732354	0.94862	8.27814e-05	0.00745805
208	Saci_0210	14.9391	13.3801	16.4981	1.23303	0.302211	0.734245	0.949254	0.210755	0.013931
434	Saci_0440	50.797	56.1732	45.4208	0.808585	-0.306528	0.733961	0.949254	1.83208	0.000309809
560	Saci_0574	178.693	158.702	198.685	1.25194	0.324166	0.735851	0.949436	0.0227936	0.321212
713	Saci_0730	15.8634	17.9917	13.735	0.763408	-0.389475	0.735994	0.949436	2.25097	0.260075
931	Saci_0955	133.86	146.388	121.331	0.828832	-0.270849	0.735316	0.949436	0.0477344	0.114065
2103	Saci_2169	26.3337	30.6431	22.0243	0.718738	-0.476462	0.736505	0.949577	0.00948125	0.219407
927	Saci_0951	148.463	143.217	153.71	1.07327	0.102007	0.73722	0.94998	2.73991	0.603981
495	Saci_0504	1.74308	1.64409	1.84207	1.12042	0.164041	0.739673	0.950425	0.020198	0.976039
800	Saci_0823	1.85742	2.92672	0.788118	0.269284	-1.8928	0.738684	0.950425	0.186374	0.267213
836	Saci_0859	45.9679	54.7855	37.1503	0.678104	-0.560421	0.7392	0.950425	0.471154	0.797187
941	Saci_0965	19.0487	20.7494	17.348	0.836074	-0.258298	0.738858	0.950425	0.213912	0.612142
1315	Saci_1350	143.47	129.399	157.542	1.21749	0.283905	0.738711	0.950425	1.48087	0.300232
1854	Saci_1908	3.94326	4.73405	3.15247	0.665914	-0.586593	0.739979	0.950425	0.160032	1.11636
1314	Saci_1349	83.3369	82.2513	84.4226	1.0264	0.0375912	0.740886	0.951073	0.338088	1.12496
650	Saci_0665	8.07022	10.0919	6.0485	0.59934	-0.738552	0.741382	0.951192	0.653433	0.0829424
1426	Saci_1468	318.344	268.82	367.868	1.36845	0.452548	0.74202	0.951493	0.891633	1.76809
1658	Saci_1710	28.1343	30.3749	25.8938	0.852472	-0.230275	0.744201	0.953772	0.637992	0.279807
361	Saci_0365	26.4036	21.8571	30.9501	1.41602	0.50184	0.745172	0.954499	1.34516	1.20817
2232	Saci_2302	25.8579	29.3021	22.4137	0.764917	-0.386624	0.746053	0.955109	0.913354	0.0153706
1537	Saci_1584	67.1796	63.4957	70.8635	1.11604	0.158383	0.746989	0.95579	0.0872513	0.0504706
982	Saci_1007	10.8771	11.0481	10.7061	0.969044	-0.0453666	0.74788	0.956411	0.0283063	2.89326
399	Saci_0403	2.62857	2.10467	3.15247	1.49785	0.58289	0.751484	0.958944	0.140744	1.52511
613	Saci_0628	2.62857	2.10467	3.15247	1.49785	0.58289	0.751484	0.958944	0.140744	1.52511
835	Saci_0858	19.4758	18.1142	20.8375	1.15034	0.202061	0.750514	0.958944	0.23078	0.00169927
1868	Saci_1922	25.8021	22.9473	28.6569	1.24881	0.320555	0.750744	0.958944	0.154681	0.0776283
130	Saci_0130	28.3347	27.215	29.4544	1.08229	0.114081	0.752401	0.959078	1.63678	0.459617
481	Saci_0490	2.57902	2.00556	3.15247	1.57187	0.652479	0.75217	0.959078	0.0090264	1.5454
1566	Saci_1614	2.52946	1.90645	3.15247	1.65358	0.725596	0.752873	0.959161	0.344014	1.56607
837	Saci_0860	54.5875	52.1795	56.9956	1.0923	0.127366	0.755085	0.961462	0.00057092	0.137394
120	Saci_0120	6.44535	6.57637	6.31434	0.960157	-0.0586581	0.758829	0.962438	0.0476337	1.25894
201	Saci_0203	23.3018	21.0992	25.5044	1.20878	0.273558	0.759617	0.962438	2.47505	0.000888226
622	Saci_0637	26.347	29.6869	23.0071	0.774992	-0.367747	0.758533	0.962438	0.230555	0.00871445
916	Saci_0940	87.5882	82.5544	92.622	1.12195	0.166009	0.759927	0.962438	0.0639729	0.0529528
1154	Saci_1189	59.715	53.0483	66.3818	1.25135	0.323483	0.759795	0.962438	1.50708	0.236921
1173	Saci_1208	31.8664	33.2433	30.4896	0.917164	-0.124748	0.759158	0.962438	0.0641785	1.0574
1515	Saci_1562	2.18673	2.20378	2.16967	0.984524	-0.0225016	0.75813	0.962438	0.796989	0.0773493
1831	Saci_1883	34.0512	40.0295	28.0728	0.701304	-0.511888	0.757265	0.962438	2.95337	0.24638
1862	Saci_1916	27.6084	28.8008	26.416	0.9172	-0.124692	0.757011	0.962438	0.0588482	0.868155
1948	Saci_2006	6.31182	5.9817	6.64194	1.11038	0.151048	0.75988	0.962438	1.38203	0.678038
636	Saci_0651	37.0173	42.2159	31.8188	0.753716	-0.407908	0.761605	0.963948	0.0246681	0.15049
1215	Saci_1250	24.5576	23.4779	25.6373	1.09198	0.126945	0.762259	0.963948	0.0857758	0.0411112
2122	Saci_2192	6.79001	8.78015	4.79987	0.546673	-0.87125	0.762343	0.963948	0.326422	0.162699
363	Saci_0367	67.9641	70.9992	64.9291	0.914505	-0.128937	0.763677	0.964945	1.273	0.674859
546	Saci_0560	26.004	25.3785	26.6295	1.04929	0.06942	0.763948	0.964945	0.45577	0.827428
1952	Saci_2010	8.46184	9.0425	7.88118	0.871571	-0.19831	0.764462	0.965077	0.057696	2.57299
2073	Saci_2137	78.5353	75.7332	81.3373	1.074	0.10299	0.76627	0.966843	0.977643	3.89739
820	Saci_0843	7.08484	6.73961	7.43006	1.10245	0.140708	0.766737	0.966916	0.098705	0.35425
1443	Saci_1485	19.5768	21.0175	18.1361	0.862904	-0.212728	0.769206	0.967251	2.05548	0.742279
1591	Saci_1639	15.5431	15.3857	15.7006	1.02047	0.0292319	0.768266	0.967251	0.212366	2.39305
1644	Saci_1694	255.114	225.981	284.247	1.25784	0.330945	0.769503	0.967251	0.1719	0.555442
1879	Saci_1933	11.3691	11.4387	11.2995	0.98783	-0.0176646	0.768082	0.967251	1.07364	1.65731
2018	Saci_2081	18.9971	16.7674	21.2268	1.26596	0.340229	0.768773	0.967251	0.0542908	0.446855
2173	Saci_2243	19.1761	16.4701	21.882	1.32859	0.409899	0.768782	0.967251	0.263375	0.91833
2197	Saci_2267	14.0991	12.4881	15.71	1.25799	0.331126	0.769869	0.967251	2.50735	5.78399e-05
917	Saci_0941	7.44462	8.64606	6.24318	0.722084	-0.469761	0.770359	0.967351	0.277585	0.134879
184	Saci_0186	10.9138	10.191	11.6365	1.14183	0.191354	0.773146	0.968541	0.267301	0.138273
372	Saci_0376	26.3182	25.6175	27.0189	1.0547	0.0768385	0.774177	0.968541	0.409027	0.107242
485	Saci_0494	165.483	158.014	172.952	1.09454	0.130326	0.773055	0.968541	0.0128377	0.0694729
861	Saci_0884	20.5475	20.7086	20.3863	0.984439	-0.0226258	0.773406	0.968541	1.04386	1.6149
1203	Saci_1238	2.20372	3.4864	0.921037	0.26418	-1.92041	0.773796	0.968541	1.08985	0.280805
1248	Saci_1283	7.13631	9.33983	4.93279	0.528145	-0.920994	0.772367	0.968541	0.736697	0.640432
2188	Saci_2258	82.2406	86.0118	78.4694	0.91231	-0.132404	0.771854	0.968541	2.25054	0.53322
605	Saci_0619	38.7845	39.7206	37.8485	0.952868	-0.069651	0.775589	0.969794	0.0427158	1.33677
644	Saci_0659	100.862	113.308	88.4156	0.780311	-0.357879	0.776027	0.969829	1.78544	0.0502815
630	Saci_0645	2.86072	4.1452	1.57624	0.380256	-1.39496	0.781452	0.970446	3.4324	0.501257
838	Saci_0861	31.1922	28.0778	34.3066	1.22184	0.289056	0.777426	0.970446	0.0274365	0.320544
876	Saci_0899	10.7	12.7213	8.6787	0.682217	-0.551698	0.780992	0.970446	0.921782	0.18689
1041	Saci_1066	5.32482	4.73405	5.91558	1.24958	0.321444	0.781265	0.970446	0.118953	0.0100904
1122	Saci_1157	70.196	84.4316	55.9604	0.66279	-0.593376	0.780085	0.970446	2.44055	1.54206
1410	Saci_1452	22.8997	22.854	22.9454	1.004	0.00575474	0.779451	0.970446	0.211193	0.364006
1449	Saci_1491	4.86616	6.31401	3.41831	0.541385	-0.885273	0.779114	0.970446	0.402992	0.0064249
1552	Saci_1599	7.46321	7.36344	7.56298	1.0271	0.0385749	0.781337	0.970446	0.463725	0.901408
1829	Saci_1881	11.6028	10.4534	12.7522	1.21991	0.286774	0.778174	0.970446	0.491217	0.000542063
1917	Saci_1972	47.1578	40.6243	53.6914	1.32166	0.402348	0.781291	0.970446	1.50348	0.771346
2017	Saci_2080	5.06438	6.71045	3.41831	0.509401	-0.973126	0.777015	0.970446	2.66934	0.00620528
2236	Saci_2306	80.2904	80.6304	79.9503	0.991565	-0.0122202	0.779561	0.970446	0.195832	0.949109
300	Saci_0304	5.09633	4.93227	5.26039	1.06652	0.0929154	0.783536	0.970484	0.0393731	0.323104
1444	Saci_1486	12.3457	14.1089	10.5825	0.750063	-0.414917	0.783251	0.970484	0.979604	0.00558051
1490	Saci_1536	53.0951	57.8115	48.3786	0.836834	-0.256986	0.783301	0.970484	2.88855	0.000806438
1542	Saci_1589	30.9151	33.6339	28.1964	0.838331	-0.254408	0.78273	0.970484	0.0545706	0.0852344
1932	Saci_1987	2.71205	3.84787	1.57624	0.409638	-1.28758	0.783399	0.970484	0.612537	0.529319
1167	Saci_1202	132.843	131.312	134.373	1.02332	0.0332516	0.785867	0.97196	1.19093	2.39675
1495	Saci_1541	1.19914	0.822046	1.57624	1.91746	0.939193	0.78802	0.97196	0.0104018	1.00961
1557	Saci_1604	15.9303	16.0794	15.7812	0.981449	-0.0270149	0.787929	0.97196	0.0957157	0.759032
1701	Saci_1753	1.19914	0.822046	1.57624	1.91746	0.939193	0.78802	0.97196	0.0104018	1.00961
1705	Saci_1757	49.6948	50.4363	48.9533	0.970596	-0.0430575	0.787867	0.97196	0.00515364	1.55114
1793	Saci_1845	1.0849	0.921156	1.24864	1.35551	0.438837	0.78632	0.97196	0.872854	0.0555283
2157	Saci_2227	57.148	56.5405	57.7555	1.02149	0.0306739	0.786105	0.97196	0.674374	2.24966
2199	Saci_2269	237.133	266.139	208.128	0.782026	-0.354711	0.786448	0.97196	0.0826802	0.113903
41	Saci_0041	3.43365	2.92672	3.94059	1.34642	0.429129	0.789389	0.972777	0.122486	1.73644
1316	Saci_1351	100.887	105.169	96.6055	0.918571	-0.122536	0.789506	0.972777	0.520489	0.731583
1938	Saci_1993	9.51577	8.58192	10.4496	1.21763	0.284076	0.790047	0.972936	0.016844	0.157289
117	Saci_0117	8.89084	7.98726	9.79441	1.22625	0.294258	0.79248	0.974362	0.879871	0.00413447
241	Saci_0245	41.1841	43.5276	38.8407	0.892322	-0.164364	0.792615	0.974362	0.2138	0.354968
983	Saci_1008	3.17074	2.72849	3.61299	1.32417	0.405088	0.792599	0.974362	0.187071	0.899606
1186	Saci_1221	8.5441	9.59638	7.49182	0.780692	-0.357174	0.794083	0.974362	2.82254	0.162105
1307	Saci_1342	99.5029	117.797	81.2084	0.689391	-0.536607	0.792949	0.974362	0.658511	1.43807
1626	Saci_1674	12.9845	12.2957	13.6732	1.11203	0.1532	0.794093	0.974362	0.117124	0.0269638
2063	Saci_2127	8.67763	10.191	7.16422	0.702992	-0.50842	0.793445	0.974362	0.358753	0.0216739
1864	Saci_1918	6.44237	5.85343	7.0313	1.20123	0.264509	0.794666	0.974559	0.182408	0.314407
131	Saci_0131	453.175	456.498	449.852	0.98544	-0.0211594	0.79637	0.974668	0.0540368	1.88474
291	Saci_0295	5.33949	6.14495	4.53403	0.737846	-0.438608	0.796716	0.974668	3.61446	0.235295
791	Saci_0814	37.7154	38.7411	36.6898	0.947051	-0.0784855	0.796818	0.974668	0.862442	0.957616
1126	Saci_1161	78.8506	83.6329	74.0683	0.885636	-0.175214	0.796397	0.974668	0.870751	0.369967
2001	Saci_2064	101.371	89.0549	113.688	1.2766	0.352309	0.79519	0.974668	0.358868	1.37221
803	Saci_0826	37.2083	39.3649	35.0518	0.890433	-0.167422	0.797725	0.975203	0.717269	2.15363
1004	Saci_1029	13.5139	13.5492	13.4786	0.994789	-0.00753805	0.798494	0.975203	0.548022	0.375499
1857	Saci_1911	2.77845	2.92672	2.63019	0.898684	-0.154114	0.798157	0.975203	0.146708	0.181304
57	Saci_0057	25.1844	25.4484	24.9204	0.979249	-0.0302519	0.799245	0.975616	0.0025831	0.85117
199	Saci_0201	5.3109	5.5561	5.06571	0.911738	-0.133309	0.80326	0.975977	0.0911609	1.84147
321	Saci_0325	79.5957	81.9947	77.1966	0.941483	-0.0869935	0.801222	0.975977	0.0990258	1.78078
412	Saci_0416	9.02809	11.7418	6.31434	0.537765	-0.894953	0.800177	0.975977	1.81779	0.958356
812	Saci_0835	5.3109	5.5561	5.06571	0.911738	-0.133309	0.80326	0.975977	0.0911609	1.84147
996	Saci_1021	74.5652	71.7337	77.3967	1.07894	0.10962	0.803126	0.975977	0.217075	3.54884
2111	Saci_2181	6.33001	7.99307	4.66695	0.583874	-0.776271	0.801957	0.975977	2.40692	0.000245604
2135	Saci_2205	70.8039	75.226	66.3818	0.882432	-0.180442	0.802108	0.975977	0.0165295	0.188202
877	Saci_0900	137.606	139.905	135.308	0.967141	-0.0482023	0.805837	0.978605	0.783543	0.869466
67	Saci_0067	48.6348	46.1279	51.1417	1.1087	0.148863	0.807675	0.979289	0.0293563	0.0196719
449	Saci_0456	219.967	214.233	225.7	1.05352	0.075222	0.808058	0.979289	0.0211744	3.06064
1067	Saci_1095	16.0749	16.9714	15.1783	0.894345	-0.161097	0.808038	0.979289	1.61151	0.906303
1575	Saci_1623	10.206	9.369	11.043	1.17868	0.237172	0.806919	0.979289	0.321455	2.76275e-06
132	Saci_0132	1.2161	1.64409	0.788118	0.479364	-1.06081	0.81171	0.980352	0.024127	0.415383
181	Saci_0183	6.95009	5.62024	8.27994	1.47324	0.558989	0.809979	0.980352	1.04656	0.354833
203	Saci_0205	51.0776	50.8094	51.3458	1.01056	0.0151515	0.813202	0.980352	0.622525	0.382479
335	Saci_0339	10.2442	12.9253	7.56298	0.585128	-0.773177	0.813501	0.980352	1.39203	0.702037
460	Saci_0467	3.28856	3.4864	3.09071	0.886504	-0.173801	0.813169	0.980352	0.838565	0.301132
506	Saci_0517	1.2161	1.64409	0.788118	0.479364	-1.06081	0.81171	0.980352	0.024127	0.415383
813	Saci_0836	1.2161	1.64409	0.788118	0.479364	-1.06081	0.81171	0.980352	0.024127	0.415383
1024	Saci_1049	10.3523	9.33402	11.3706	1.21819	0.284743	0.809968	0.980352	1.59714	0.0469489
1423	Saci_1465	57.6339	52.1096	63.1582	1.21203	0.277422	0.813223	0.980352	0.0894256	0.455347
1616	Saci_1664	34.9499	29.6869	40.2128	1.35456	0.437827	0.812513	0.980352	0.13883	1.9696
1733	Saci_1785	10.7465	11.6369	9.85617	0.846975	-0.239609	0.811961	0.980352	0.599992	0.590912
698	Saci_0715	221.34	213.796	228.884	1.07057	0.0983856	0.816321	0.981247	0.45742	0.00676719
1301	Saci_1336	62.5001	58.2195	66.7806	1.14705	0.197925	0.816115	0.981247	0.373659	0.0446143
1397	Saci_1433	1.05231	1.64409	0.460519	0.280105	-1.83596	0.815825	0.981247	0.0253154	0.231386
1933	Saci_1988	38.8178	40.3094	37.3262	0.925992	-0.110929	0.815263	0.981247	0.00875781	0.719643
2126	Saci_2196	11.6187	12.593	10.6443	0.845252	-0.242547	0.816014	0.981247	0.00266508	0.753348
1663	Saci_1715	88.5638	80.1233	97.0043	1.21069	0.275828	0.816971	0.981529	0.0294852	0.566458
427	Saci_0433	1.11699	1.44587	0.788118	0.545082	-0.875455	0.81828	0.981853	1.47427	0.446803
658	Saci_0673	6.29681	8.12135	4.47227	0.55068	-0.860713	0.818798	0.981853	0.00202374	0.551143
1090	Saci_1120	11.5061	11.0481	11.9641	1.08291	0.114917	0.81932	0.981853	0.0262243	0.0239483
1140	Saci_1175	1.11699	1.44587	0.788118	0.545082	-0.875455	0.81828	0.981853	1.47427	0.446803
1189	Saci_1224	16.0258	15.4206	16.631	1.07849	0.109015	0.818922	0.981853	0.000995922	0.0139658
722	Saci_0739	1.16655	1.54498	0.788118	0.510115	-0.971106	0.819957	0.98187	0.255558	0.430793
1845	Saci_1899	91.0887	93.0019	89.1755	0.958857	-0.0606129	0.820165	0.98187	0.531374	1.07572
540	Saci_0554	12.1002	12.1033	12.097	0.99948	-0.000750476	0.823595	0.984727	1.10872	0.184551
1388	Saci_1424	3.97759	3.74876	4.20643	1.12209	0.166182	0.823802	0.984727	0.119961	0.026528
1744	Saci_1796	3.15689	4.4717	1.84207	0.411941	-1.27949	0.823623	0.984727	0.00320222	0.583126
290	Saci_0294	6.77249	8.28459	5.26039	0.63496	-0.655263	0.825872	0.98631	0.219187	0.258063
1349	Saci_1384	20.0113	22.1952	17.8273	0.803204	-0.316161	0.826379	0.98631	0.0824172	3.83939
2174	Saci_2244	34.5457	33.7214	35.37	1.04889	0.0688602	0.826229	0.98631	2.18487	0.309529
284	Saci_0288	7.37981	7.00197	7.75766	1.10793	0.14786	0.826809	0.986325	0.361559	0.0975061
339	Saci_0343	16.4988	17.881	15.1166	0.845399	-0.242296	0.827678	0.986862	1.48474	0.0921601
743	Saci_0761	21.4874	25.1569	17.8179	0.708271	-0.497627	0.828307	0.987115	0.503939	0.36489
425	Saci_0431	7.69408	7.9581	7.43006	0.933647	-0.0990502	0.830171	0.987604	0.270033	0.333023
871	Saci_0894	12.623	12.0334	13.2127	1.09801	0.134889	0.83039	0.987604	0.0251402	0.00898547
1218	Saci_1253	20.6142	24.3932	16.8351	0.690156	-0.535006	0.830237	0.987604	0.384136	1.14898
1866	Saci_1920	45.8367	44.4722	47.2011	1.06136	0.0859198	0.82941	0.987604	1.38494	0.160784
703	Saci_0720	17.6529	16.9656	18.3402	1.08102	0.112394	0.830887	0.987697	0.00218505	0.0163757
748	Saci_0766	91.0572	100.208	81.9065	0.817366	-0.290946	0.832156	0.988709	0.882893	0.031537
123	Saci_0123	14.0888	16.2135	11.9641	0.737908	-0.438488	0.841684	0.989647	0.963393	0.0202743
153	Saci_0155	317.483	309.847	325.119	1.04929	0.0694147	0.839513	0.989647	0.767067	0.00867133
313	Saci_0317	23.1382	24.7838	21.4927	0.867205	-0.205555	0.838528	0.989647	1.46939	0.0540919
419	Saci_0425	52.1536	49.3577	54.9494	1.11329	0.154828	0.841703	0.989647	0.164524	0.0388126
439	Saci_0445	5.53884	6.34898	4.72871	0.744798	-0.425079	0.84078	0.989647	2.87356	1.60031
513	Saci_0525	13.074	16.61	9.53797	0.574232	-0.800295	0.84079	0.989647	2.32603	1.7132
519	Saci_0531	9.514	8.3837	10.6443	1.26964	0.34442	0.838458	0.989647	0.0440415	0.875801
656	Saci_0671	294.46	272.26	316.66	1.16308	0.217945	0.837721	0.989647	0.0262953	0.309541
730	Saci_0748	70.9404	74.8063	67.0746	0.896644	-0.157393	0.841348	0.989647	2.06251	2.28442
1092	Saci_1122	149.457	169.983	128.932	0.758499	-0.398781	0.839087	0.989647	0.010513	0.750068
1233	Saci_1268	1.49595	2.20378	0.788118	0.357621	-1.4835	0.841939	0.989647	0.977359	0.339707
1344	Saci_1379	28.777	26.5328	31.0212	1.16916	0.225477	0.833639	0.989647	0.016894	0.222886
1484	Saci_1527	4.58446	4.17437	4.99455	1.19648	0.258797	0.841639	0.989647	0.730945	0.138248
1576	Saci_1624	45.0422	46.5768	43.5076	0.934104	-0.0983447	0.840522	0.989647	1.35296	0.313603
1661	Saci_1713	25.1252	22.1253	28.1252	1.27118	0.346167	0.838613	0.989647	0.169978	0.920815
1751	Saci_1803	102.197	96.7275	107.667	1.1131	0.154583	0.836087	0.989647	1.6498	0.00818615
1761	Saci_1813	13.1992	15.2224	11.176	0.734178	-0.445799	0.840618	0.989647	0.0455926	0.0750209
1830	Saci_1882	43.1909	41.6444	44.7374	1.07427	0.103359	0.834753	0.989647	2.91949	4.33272
1865	Saci_1919	27.4801	27.215	27.7452	1.01948	0.0278383	0.837958	0.989647	1.72668	0.467653
1972	Saci_2033	71.4892	79.208	63.7704	0.8051	-0.312759	0.841562	0.989647	2.66871	0.300118
2282	Saci_2352	50.1938	57.7822	42.6054	0.737344	-0.43959	0.83946	0.989647	0.955967	0.607254
999	Saci_1024	20.3402	17.2222	23.4583	1.3621	0.445828	0.843046	0.990191	1.60889	1.20713
40	Saci_0040	5.79931	4.83316	6.76546	1.3998	0.485221	0.845451	0.990789	0.00501317	2.0038
374	Saci_0378	38.3933	39.2658	37.5209	0.955561	-0.0655797	0.846491	0.990789	0.598737	1.14989
686	Saci_0703	570.745	665.117	476.374	0.716226	-0.481514	0.845855	0.990789	0.0231392	0.992525
1084	Saci_1114	323.331	317.263	329.398	1.03825	0.0541552	0.846294	0.990789	0.510917	2.33454
1360	Saci_1396	30.357	29.4887	31.2253	1.05889	0.0825526	0.845874	0.990789	0.298738	0.0621774
1371	Saci_1407	36.4453	40.2219	32.6686	0.81221	-0.300076	0.844355	0.990789	1.19378	0.00112975
2280	Saci_2350	29.0425	28.9582	29.1268	1.00582	0.00837509	0.844783	0.990789	1.36356	0.612508
586	Saci_0600	37.4908	35.9368	39.0447	1.08648	0.119665	0.848945	0.990926	0.00314302	0.000727177
755	Saci_0773	385.44	401.893	368.987	0.918123	-0.12324	0.84802	0.990926	0.69772	1.08006
875	Saci_0898	14.2817	15.8113	12.7522	0.806526	-0.310207	0.848968	0.990926	0.892449	0.000458163
1021	Saci_1046	10.0388	10.3543	9.72325	0.939056	-0.0907175	0.849545	0.990926	0.870636	1.21816
1980	Saci_2041	376.759	452.911	300.606	0.663719	-0.591356	0.847862	0.990926	3.42156	2.50158
2072	Saci_2136	6.06408	6.61134	5.51683	0.834449	-0.261104	0.849487	0.990926	1.59757	1.89816
144	Saci_0146	10.4327	8.97256	11.8929	1.32548	0.406513	0.851435	0.99264	1.42672	0.883997
43	Saci_0043	16.9627	16.1786	17.7468	1.09693	0.133472	0.857405	0.994393	0.158719	0.0234021
104	Saci_0104	4.66971	6.11579	3.22363	0.5271	-0.923852	0.858432	0.994393	0.0120254	1.0017
151	Saci_0153	10.1433	12.0683	8.21818	0.680971	-0.554335	0.857205	0.994393	0.249823	0.129359
157	Saci_0159	17.7647	15.8171	19.7123	1.24627	0.317616	0.8558	0.994393	0.184339	1.18398
194	Saci_0196	106.814	96.2552	117.372	1.21938	0.28615	0.854358	0.994393	0.284348	0.999896
260	Saci_0264	6.06344	5.5561	6.57078	1.18263	0.241993	0.8599	0.994393	0.0786341	0.4803
311	Saci_0315	307.625	313.683	301.566	0.961371	-0.0568351	0.855655	0.994393	0.213633	0.492241
526	Saci_0539	57.7447	52.3311	63.1582	1.20689	0.2713	0.855661	0.994393	0.746209	0.454231
962	Saci_0986	441.876	417.157	466.595	1.11851	0.161583	0.860516	0.994393	0.343573	0.129339
1091	Saci_1121	155.168	164.427	145.909	0.887382	-0.172372	0.85498	0.994393	0.395331	1.781
1257	Saci_1292	52.9252	47.4922	58.3583	1.2288	0.297249	0.858219	0.994393	1.86232	0.661624
1499	Saci_1546	10.5028	10.2902	10.7155	1.04133	0.058428	0.859039	0.994393	0.141021	0.0490933
1612	Saci_1660	40.628	43.2653	37.9908	0.878089	-0.187561	0.860445	0.994393	0.162982	0.0455243
1645	Saci_1697	5.40653	6.27904	4.53403	0.72209	-0.46975	0.858249	0.994393	0.2619	0.232946
1802	Saci_1854	21.4029	24.5273	18.2784	0.745228	-0.424246	0.858591	0.994393	0.0228069	0.430839
2266	Saci_2336	5.0638	6.57637	3.55123	0.539999	-0.888972	0.860517	0.994393	0.0612032	0.337611
2306	Saci_2475	6.22724	5.5561	6.89838	1.24159	0.312186	0.85918	0.994393	0.0761846	0.944757
772	Saci_0793	16.2591	17.0647	15.4536	0.905584	-0.143079	0.861843	0.994957	0.00318781	1.07654
2074	Saci_2138	16.1256	16.4701	15.7812	0.958171	-0.0616446	0.861847	0.994957	0.343894	0.750702
33	Saci_0033	7.47652	6.61134	8.3417	1.26173	0.335399	0.863361	0.995474	1.24782	2.43858
289	Saci_0293	24.8436	21.3674	28.3199	1.32538	0.406405	0.86319	0.995474	0.464466	1.58299
1466	Saci_1508	13.4239	11.1472	15.7006	1.40848	0.494142	0.863559	0.995474	0.0746771	2.69969
2261	Saci_2331	34.8172	39.5865	30.0478	0.759043	-0.397746	0.864649	0.996244	0.00331136	0.596735
533	Saci_0547	31.5901	33.08	30.1002	0.90992	-0.136188	0.867836	0.996957	0.158086	0.278757
700	Saci_0717	4.93198	5.25877	4.60519	0.875716	-0.191466	0.866692	0.996957	1.30492	1.68179
826	Saci_0849	1.92205	1.80734	2.03675	1.12694	0.172405	0.86791	0.996957	1.47763	0.31286
869	Saci_0892	18.8351	17.8868	19.7835	1.10604	0.145404	0.868222	0.996957	0.00379881	0.0777958
879	Saci_0902	1.95647	2.20378	1.70916	0.775556	-0.366696	0.867562	0.996957	0.855578	0.0048788
1107	Saci_1137	18.6176	16.7966	20.4387	1.21684	0.283137	0.868173	0.996957	0.984856	0.340602
[truncated: 309 more rows]
