# Supplementary material for: Alterations of the Transcriptome of Sulfolobus acidocaldarius by Exoribonuclease aCPSF2
Source: PLoS One. 2013 Oct 7;8(10):e76569. doi: 10.1371/journal.pone.0076569 (PMC3792030; doi:10.1371/journal.pone.0076569)
Supplement: Table S4 — Differential abundance of transcripts in MW001 and MW001∆2362 in stationary phase. (XLS) [file pone.0076569.s009.xls]

## Sheet: Sheet1
Table S4. Differential abundance of transcripts in MW001 and MW001∆2362 in stationary phase (significance 5%).
index	id	baseMean	baseMeanA	baseMeanB	foldChange	log2FoldChange	pval	padj	resVarA	resVarB
558	Saci_0572	5.81278	11.3581	0.267476	0.0235494	-5.40816	0.00173154	0.0129515	0.000454233	0.00972481
549	Saci_0563	5.31524	10.363	0.267476	0.0258107	-5.27589	0.00360957	0.0228068	0.361552	0.0109994
1731	Saci_1783	64.588	125.744	3.43232	0.0272962	-5.19516	3.06558e-12	1.98931e-10	2.2584	0.00907104
1224	Saci_1259	57.8695	112.307	3.43232	0.030562	-5.03212	8.25342e-12	5.08115e-10	2.1154	0.0112833		Legend:
2010	Saci_2073	8.82721	17.1195	0.534953	0.0312482	-5.00008	8.31812e-05	0.00106801	1.1533	0.0210437
1048	Saci_1073	7.61665	14.6983	0.534953	0.0363955	-4.7801	0.000443125	0.00418875	0.300739	0.0259538
1143	Saci_1178	346.689	668.777	24.6008	0.0367847	-4.76475	6.7753e-12	4.28092e-10	0.0416162	0.00953854		id	NCBI GenBank locus tag.
1787	Saci_1839	7.03035	13.5258	0.534953	0.0395507	-4.66015	0.000837992	0.00701052	1.08339e-05	0.0290009		baseMean	Mean transcript evels across all replicates and strains
909	Saci_0933	6.7483	12.9616	0.534953	0.041272	-4.59869	0.00117971	0.00944161	0.0209604	0.0306732		baseMeanA	Mean transcript levels across all replicates of MW001
1851	Saci_1905	9.02727	17.297	0.757555	0.0437969	-4.51303	6.81291e-05	0.000903746	0.00718409	0.0401969		baseMeanB	Mean transcript levels across all replicates of MW001∆2362
291	Saci_0295	6.18419	11.8334	0.534953	0.0452069	-4.46731	0.00227763	0.0159921	0.213088	0.0345202		foldChange	Ratio of the mean transcript levels [baseMeanB/baseMeanA] [MW001D2362 vs/MW001]
1521	Saci_1568	6.01308	11.4912	0.534953	0.0465532	-4.42498	0.00336379	0.0216527	0.784404	0.0358436		log2FoldChange	Logarithmic (base 2) FoldChange
142	Saci_0144	8.50779	16.2132	0.802429	0.0494925	-4.33665	0.000374862	0.00368983	0.00960623	0.0488912		pval	Uncorrected P-value from the negative binomial test
1754	Saci_1806	8.2923	15.7822	0.802429	0.050844	-4.29778	0.000519007	0.00479283	0.290778	0.0506783		padj	P-value adjusted for multiple testing using Benjamini-Hochberg
4	Saci_0004	5.47117	10.4074	0.534953	0.0514013	-4.28205	0.00670456	0.0370914	0.841583	0.0406383		resVarA	Dispersion estimated from the replicates of MW001
574	Saci_0588	5.47117	10.4074	0.534953	0.0514013	-4.28205	0.00670456	0.0370914	0.841583	0.0406383		resVarB	Dispersion estimated from the replicates of MW001∆2362
880	Saci_0903	19.2128	36.3307	2.09494	0.057663	-4.11621	7.61033e-07	1.57131e-05	0.0963666	0.00729336
1105	Saci_1135	6.92617	13.0948	0.757555	0.0578517	-4.1115	0.00100699	0.00819589	0.497389	0.0579932
555	Saci_0569	33.414	63.1731	3.65492	0.0578557	-4.1114	7.78916e-09	2.52727e-07	1.28568	0.00330946
1147	Saci_1182	14.2616	26.9184	1.60486	0.0596195	-4.06807	1.53791e-05	0.000242086	0.336697	0.088716
1453	Saci_1495	9.42112	17.7723	1.06991	0.0602006	-4.05408	0.00033929	0.00345185	0.195296	0.0738341
1452	Saci_1494	29.7023	56.0172	3.38745	0.0604715	-4.0476	2.00495e-08	6.17163e-07	0.735844	0.00132997
465	Saci_0474	16.9184	31.7419	2.09494	0.0659992	-3.92141	4.1705e-06	7.41731e-05	2.13343	0.00885372
2292	Saci_2362	11.9223	22.3296	1.51511	0.0678522	-3.88146	1.85605e-05	0.000282049	0.515796	0.102956
1366	Saci_1402	8.27072	15.4715	1.06991	0.0691532	-3.85406	0.000686982	0.00599798	1.62795	0.0885059
2187	Saci_2257	5.5159	10.2742	0.757555	0.0737334	-3.76154	0.00410585	0.0254733	0.00125817	0.0781187
554	Saci_0568	68.404	127.36	9.44789	0.0741825	-3.75278	2.0378e-10	9.40916e-09	0.299335	0.0705612
1214	Saci_1249	47.0838	87.2581	6.90951	0.0791848	-3.65863	1.83634e-08	5.8014e-07	0.732406	0.130622
744	Saci_0762	4.92961	9.10166	0.757555	0.0832327	-3.58671	0.00801376	0.0431413	0.532987	0.090108
1257	Saci_1292	19.1989	35.3228	3.07509	0.087057	-3.5219	1.04841e-06	2.04653e-05	2.112	0.0459427
497	Saci_0506	11.3591	20.8907	1.82746	0.0874772	-3.51495	0.000140768	0.00166495	1.09438	0.00461956
1120	Saci_1155	73.6908	135.124	12.2573	0.090711	-3.46258	7.3849e-09	2.46266e-07	0.0439354	0.00507178
1186	Saci_1221	29.2661	53.4502	5.08205	0.0950802	-3.39471	1.06898e-06	2.06985e-05	0.107829	0.271035
395	Saci_0399	14.2608	25.8917	2.62989	0.101573	-3.29942	0.000150727	0.00175677	4.31558	0.0413144
840	Saci_0863	11.9527	21.588	2.31754	0.107353	-3.21956	0.000125552	0.00149975	0.0666158	0.021892
400	Saci_0404	7.78054	14.0011	1.55998	0.111419	-3.16594	0.00292904	0.019481	0.160968	0.000162253
195	Saci_0197	11.0841	19.8956	2.27267	0.114229	-3.12999	9.84036e-05	0.00122335	0.390992	0.247615
2192	Saci_2262	35.9042	64.4088	7.39959	0.114885	-3.12174	7.56814e-07	1.57131e-05	1.86806	0.138679
652	Saci_0667	14.87	26.6649	3.07509	0.115324	-3.11624	4.20921e-05	0.000587576	0.468143	0.0667487
525	Saci_0538	7.43192	13.3039	1.55998	0.117258	-3.09224	0.00255535	0.0173807	1.95773	0.000172022
1267	Saci_1302	106.2	189.177	23.2238	0.122762	-3.02606	2.22566e-07	5.23902e-06	3.30121	0.139393
926	Saci_0950	9.7184	17.297	2.13981	0.12371	-3.01497	0.00253237	0.0172733	0.00714662	0.264617
68	Saci_0068	12.1314	21.588	2.67476	0.123901	-3.01274	0.000696367	0.00605789	0.0665169	0.297473
2255	Saci_2325	13.1332	23.369	2.89737	0.123983	-3.01178	0.00045805	0.00429601	0.248488	0.070596
1454	Saci_1496	276.723	492.346	61.0998	0.124099	-3.01043	2.82349e-08	8.36938e-07	0.00024548	0.133397
1729	Saci_1781	8.47864	15.0849	1.87234	0.124119	-3.0102	0.00415469	0.0256437	0.140857	0.246819
1967	Saci_2028	15.8503	28.1353	3.56517	0.126715	-2.98034	3.18392e-05	0.000452343	0.000149943	0.173113
1614	Saci_1662	10.4384	18.4696	2.40729	0.130338	-2.93967	0.00185702	0.0136352	0.161392	0.299508
1022	Saci_1047	22.0497	38.9293	5.17003	0.132806	-2.91261	1.15055e-05	0.000191838	0.00695339	0.0131122
999	Saci_1024	10.1564	17.9055	2.40729	0.134444	-2.89492	0.00236429	0.0163964	0.0800543	0.310827
123	Saci_0123	10.6316	18.723	2.54014	0.135669	-2.88183	0.000370902	0.00368983	1.26514	0.201314
1927	Saci_1982	9.94089	17.4745	2.40729	0.13776	-2.85977	0.00308737	0.0202535	0.793515	0.319907
1137	Saci_1172	6.19892	10.8827	1.51511	0.139222	-2.84455	0.00833083	0.0444007	0.191152	0.24627
833	Saci_0856	31.354	55.0409	7.66707	0.139298	-2.84376	4.70596e-06	8.3081e-05	3.98309	0.195996
2152	Saci_2222	6.17673	10.8384	1.51511	0.139792	-2.83865	0.00831468	0.0444007	0.0161975	0.247331
1451	Saci_1493	39.0499	68.4276	9.67226	0.14135	-2.82265	2.92967e-06	5.32888e-05	4.20218	0.0271887
548	Saci_0562	30.3932	53.2539	7.53245	0.141444	-2.8217	5.90232e-06	0.000101225	5.34331	1.78563e-05
2038	Saci_2101	7.22344	12.6194	1.82746	0.144813	-2.78773	0.00904443	0.0471056	1.30726	0.00843377
289	Saci_0293	8.93891	15.5603	2.31754	0.148939	-2.7472	0.00246786	0.0169052	0.565244	0.0323997
1185	Saci_1220	46.623	81.0786	12.1675	0.150071	-2.73628	8.90844e-07	1.78243e-05	1.15067	0.00961999
1170	Saci_1205	19.3405	33.5989	5.08205	0.151257	-2.72493	0.000226032	0.00242278	0.0475622	0.520347
176	Saci_0178	21.9912	38.1877	5.79473	0.151743	-2.72029	5.79319e-05	0.000783746	0.651677	0.125575
10	Saci_0010	20.1422	34.8918	5.39263	0.154553	-2.69383	2.74606e-05	0.00040203	1.0769	0.0899015
927	Saci_0951	38.8582	67.2865	10.4298	0.155006	-2.6896	3.17308e-06	5.72824e-05	0.269648	0.0111322
128	Saci_0128	13.5342	23.4134	3.65492	0.156104	-2.67942	0.000835251	0.00701052	0.498479	0.0134609
1362	Saci_1398	16.074	27.7803	4.3676	0.157219	-2.66915	9.44981e-05	0.00118172	2.2866	0.0763952
977	Saci_1002	10.4014	17.9055	2.89737	0.161815	-2.62759	0.00357197	0.0226287	0.079894	0.0967025
1341	Saci_1376	10.053	17.1639	2.94224	0.171421	-2.54439	0.00531863	0.031365	0.67541	0.457126
1865	Saci_1919	10.795	18.4252	3.16484	0.171767	-2.54147	0.00327481	0.0211366	0.0271653	0.12942
2268	Saci_2338	10.7728	18.3808	3.16484	0.172182	-2.538	0.00324206	0.0209816	0.00519212	0.12977
568	Saci_0582	8.8796	15.1293	2.62989	0.173827	-2.52427	0.00751788	0.0409307	0.0125274	0.0783391
1154	Saci_1189	9.51088	16.1244	2.89737	0.179688	-2.47643	0.00530763	0.031365	0.366429	0.108636
2276	Saci_2346	16.9952	28.7754	5.21491	0.181228	-2.46412	0.000269632	0.00281472	3.41059	0.0108215
2275	Saci_2345	12.7779	21.5436	4.01215	0.186234	-2.42481	0.00353947	0.0225418	0.226005	0.591716
1221	Saci_1256	9.92667	16.6885	3.16484	0.189642	-2.39865	0.00649822	0.0363688	0.215996	0.144332
517	Saci_0529	7.94419	13.3482	2.54014	0.190298	-2.39367	0.00441452	0.0267658	1.24308	0.292352
2119	Saci_2189	26.0377	43.6956	8.37975	0.191775	-2.38251	0.000104747	0.00128315	0.175639	0.0656543
544	Saci_0558	7.05305	11.8334	2.27267	0.192055	-2.38041	0.00879117	0.0459861	0.212053	0.441724
446	Saci_0453	8.64204	14.4765	2.80762	0.193944	-2.36629	0.0045989	0.0278135	0.624514	0.194581
1457	Saci_1499	8.38217	13.9567	2.80762	0.201166	-2.31354	0.00605379	0.0343621	0.454428	0.201935
12	Saci_0012	16.3113	27.1403	5.48238	0.202002	-2.30756	0.00100612	0.00819589	0.15161	0.02227
518	Saci_0530	29.3933	48.8485	9.93796	0.203444	-2.29729	1.38599e-05	0.000221852	1.4194	0.448373
974	Saci_0998	15.5918	25.8789	5.30465	0.20498	-2.28645	0.00178623	0.013319	0.15858	0.388917
688	Saci_0705	10.4311	17.297	3.56517	0.206115	-2.27848	0.00235706	0.0163964	0.00710471	0.303475
223	Saci_0225	31.5987	52.2776	10.9199	0.208883	-2.25923	6.22328e-05	0.000830116	0.356984	0.000862064
434	Saci_0440	18.2716	30.1255	6.41767	0.213031	-2.23086	0.000361973	0.00362124	0.489673	0.151707
1189	Saci_1224	21.688	35.7538	7.62219	0.213186	-2.22982	0.000374889	0.00368983	3.37318	0.154005
1322	Saci_1357	12.4583	20.5041	4.41248	0.2152	-2.21625	0.00315713	0.0205985	0.0745553	0.000660388
1327	Saci_1362	67.0177	110.013	24.0227	0.218363	-2.1952	1.65111e-05	0.000254122	5.34673	0.0496128
381	Saci_0385	29.8905	49.0389	10.7422	0.219054	-2.19064	0.000200784	0.00220129	1.15988	0.0959274
742	Saci_0760	9.88916	16.2132	3.56517	0.219894	-2.18512	0.00395054	0.0245732	0.00950229	0.324697
895	Saci_0918	14.8116	24.2754	5.34776	0.220296	-2.18249	0.000787001	0.0067826	0.103867	0.405666
261	Saci_0265	12.5469	20.5485	4.54533	0.2212	-2.17658	0.00117728	0.00944161	0.00245436	0.762137
1377	Saci_1413	12.9855	21.2014	4.7697	0.224972	-2.15219	0.00700416	0.038395	0.254311	0.370817
660	Saci_0675	20.981	34.2518	7.71017	0.225103	-2.15134	0.00037805	0.00368983	0.409689	0.142874
2304	Saci_2374	19.2434	31.3997	7.08724	0.225711	-2.14745	0.00158148	0.0120544	5.04364	0.125883
586	Saci_0600	11.9608	19.509	4.41248	0.226176	-2.14448	0.00503242	0.0301317	0.0285526	0.000695714
1681	Saci_1733	9.7183	15.8266	3.61005	0.228101	-2.13226	0.00955887	0.0491015	0.626121	0.046504
1955	Saci_2016	44.7024	72.7817	16.6231	0.228397	-2.13039	1.2883e-05	0.000209001	0.378138	0.392641
2055	Saci_2118	15.9254	25.9233	5.92759	0.228659	-2.12873	0.00132144	0.0103348	0.0401331	0.0703017
1357	Saci_1392	13.594	22.1077	5.08028	0.229797	-2.12157	0.00118553	0.00945669	0.126904	0.525145
606	Saci_0620	28.7409	46.6049	10.8768	0.233383	-2.09923	0.000548742	0.005048	0.0618639	0.625763
1086	Saci_1116	12.6593	20.5041	4.81458	0.23481	-2.09043	0.00935494	0.0483037	0.0744174	0.836943
875	Saci_0898	10.8921	17.6392	4.145	0.234988	-2.08934	0.00625577	0.0350937	1.3591	0.00719229
2111	Saci_2181	9.28068	14.9962	3.56517	0.237739	-2.07255	0.00652696	0.0364447	0.811851	0.35108
961	Saci_0985	16.7126	26.9628	6.46254	0.239684	-2.06079	0.00148671	0.011441	0.144912	0.0296646
2012	Saci_2075	12.1836	19.4647	4.90256	0.25187	-1.98925	0.00541603	0.0317944	0.00363588	0.0506378
2196	Saci_2266	9.39198	14.9962	3.78778	0.252583	-1.98517	0.00573124	0.0331583	0.811071	0.78738
271	Saci_0275	19.7266	31.4756	7.97765	0.253455	-1.9802	0.00105559	0.00856237	0.149311	0.127768
896	Saci_0919	31.2349	49.6345	12.8353	0.258597	-1.95122	0.000171837	0.00195536	0.178509	0.250029
1812	Saci_1864	14.4333	22.8493	6.01734	0.263349	-1.92495	0.00809862	0.0435006	0.361979	0.0635979
34	Saci_0034	11.7083	18.514	4.90256	0.264803	-1.91701	0.00854341	0.0451822	0.402413	0.0532126
594	Saci_0608	22.0374	34.6699	9.40478	0.271266	-1.88222	0.00128113	0.0100522	3.47973	0.0516736
254	Saci_0258	15.1755	23.7556	6.59539	0.277635	-1.84874	0.00180101	0.0133502	0.0511925	0.826543
1287	Saci_1322	135.704	212.393	59.0137	0.277851	-1.84762	0.000121201	0.00145502	1.92473	0.0572723
242	Saci_0246	40.8509	63.6928	18.0089	0.282746	-1.82242	0.000900395	0.00745465	1.05714	0.778085
1889	Saci_1943	36.0029	56.0488	15.9571	0.2847	-1.81249	0.000597737	0.00537515	0.372498	0.100049
2103	Saci_2169	25.7785	39.9244	11.6326	0.291365	-1.7791	0.00109747	0.00884234	0.145753	0.0477839
410	Saci_0414	21.2927	32.8701	9.71536	0.295569	-1.75844	0.00165861	0.0125744	2.51219	0.47658
1326	Saci_1361	25.11	38.7202	11.4997	0.296995	-1.75149	0.00266875	0.018029	1.18122	0.0719699
388	Saci_0392	15.8588	24.3197	7.39782	0.30419	-1.71695	0.00384346	0.0240316	0.0137883	0.558758
47	Saci_0047	31.5694	48.2085	14.9303	0.309702	-1.69105	0.000835857	0.00701052	0.0327867	0.191864
1972	Saci_2033	22.8684	34.7271	11.0096	0.317033	-1.6573	0.0056233	0.0326124	0.147254	0.168604
2301	Saci_2371	20.6189	31.2981	9.93973	0.317583	-1.6548	0.00587745	0.0336796	0.102041	0.0938935
1917	Saci_1972	21.7328	32.946	10.5196	0.319297	-1.64703	0.00674369	0.0372221	0.0458532	0.307665
231	Saci_0233	16.6239	25.1373	8.1105	0.322648	-1.63197	0.00245572	0.0168945	1.69304	1.14868
516	Saci_0528	64.5279	96.8795	32.1763	0.332127	-1.59019	0.000223703	0.00240904	0.936861	0.861765
2250	Saci_2320	25.8685	38.5427	13.1943	0.34233	-1.54654	0.00850632	0.0450854	0.212051	0.591514
272	Saci_0276	42.2471	62.5646	21.9295	0.35051	-1.51247	0.00265023	0.0179752	0.821183	0.0708851
2070	Saci_2134	22.4451	33.1679	11.7223	0.353423	-1.50053	0.00909441	0.0472634	0.405816	0.0181061
1385	Saci_1421	39.8863	58.8249	20.9476	0.356101	-1.48964	0.00188099	0.0137691	0.153747	0.060513
1616	Saci_1664	26.7001	39.3603	14.0399	0.356701	-1.48721	0.0049843	0.0299183	0.213477	0.00179186
1601	Saci_1649	18.5994	27.3937	9.80511	0.357933	-1.48224	0.00925982	0.0479156	0.71145	0.103633
898	Saci_0921	42.6352	62.5834	22.6871	0.36251	-1.46391	0.00219121	0.0155653	3.43442	0.0442749
740	Saci_0758	23.3594	34.239	12.4799	0.364493	-1.45604	0.00746046	0.0407104	2.09732	0.00175092
515	Saci_0527	94.1911	137.843	50.5389	0.36664	-1.44756	0.000644009	0.00570578	0.908246	0.533517
293	Saci_0297	58.7007	85.4011	32.0003	0.374707	-1.41617	0.00170483	0.0128347	0.0267208	0.150006
536	Saci_0550	74.3604	107.718	41.003	0.380652	-1.39346	0.0014046	0.0108438	0.720348	0.191453
402	Saci_0406	79.3451	114.519	44.1714	0.385713	-1.3744	0.00286206	0.0190883	1.43165	0.132453
53	Saci_0053	75.2379	107.819	42.6563	0.395627	-1.33779	0.00420838	0.0258709	0.0764922	0.198546
1112	Saci_1142	97.9621	139.327	56.5976	0.406222	-1.29966	0.00122658	0.00971951	0.129947	1.39018
426	Saci_0432	46.5552	66.1455	26.9649	0.407661	-1.29456	0.00470778	0.0284004	0.973347	0.0139074
2143	Saci_2213	59.8911	83.8163	35.9659	0.429103	-1.2206	0.00305346	0.0200859	5.46453	0.5156
377	Saci_0381	40.458	56.4482	24.4679	0.433458	-1.20604	0.00865841	0.0454898	0.251452	0.288593
1465	Saci_1507	99.1708	66.9887	131.353	1.96082	0.971457	0.00839229	0.0445794	0.53297	0.195452
1710	Saci_1762	436.566	294.842	578.29	1.96136	0.971852	0.00899116	0.0469299	0.71093	0.262756
330	Saci_0334	189.096	126.498	251.694	1.98971	0.992556	0.00755166	0.0410216	0.00767963	0.0696166
1429	Saci_1471	199.502	133.134	265.87	1.99701	0.997842	0.00660254	0.0366961	0.00152418	0.210923
311	Saci_0315	163.813	108.548	219.078	2.01825	1.01311	0.00551371	0.0320627	0.0399203	1.44047
2262	Saci_2332	77.6834	51.3397	104.027	2.02625	1.01881	0.00680006	0.0374471	0.994221	0.037026
331	Saci_0335	409.397	269.901	548.894	2.03369	1.0241	0.00531901	0.031365	0.424977	0.0317972
1536	Saci_1583	74.1724	48.8613	99.4835	2.03604	1.02576	0.0065689	0.0365938	0.133725	0.115991
475	Saci_0484	117.689	77.472	157.905	2.03822	1.02731	0.00757449	0.0410527	0.0229508	1.40358
1421	Saci_1463	93.1014	61.0054	125.197	2.05223	1.03719	0.00577542	0.0332537	0.520169	0.0951324
1176	Saci_1211	193.217	126.257	260.176	2.06068	1.04312	0.0035577	0.022598	0.42518	1.7293
1365	Saci_1401	311.218	203.241	419.194	2.06254	1.04442	0.00439963	0.0267431	0.0398647	0.091249
274	Saci_0278	108.907	70.969	146.845	2.06915	1.04903	0.0087433	0.0458355	0.0214971	4.68323
2156	Saci_2226	176.942	115.083	238.802	2.07504	1.05314	0.00597223	0.0340601	0.438439	0.520302
1804	Saci_1856	235.682	153.239	318.124	2.076	1.05381	0.00602139	0.0342592	0.0870092	1.93607
640	Saci_0655	51.9648	33.732	70.1975	2.08103	1.0573	0.00817546	0.0438153	0.306583	0.15033
232	Saci_0236	76.9087	49.3811	104.436	2.11491	1.08059	0.00353465	0.0225418	0.0970167	1.9324
3	Saci_0003	303.763	194.665	412.86	2.12087	1.08466	0.00589503	0.0336999	0.4432	4.45263
286	Saci_0290	39.7802	25.4923	54.068	2.12095	1.08471	0.00732987	0.0400889	0.0553392	1.73851
2084	Saci_2148	69.0448	44.0507	94.039	2.13479	1.0941	0.00531891	0.031365	0.277188	1.32695
1132	Saci_1167	35.8499	22.7605	48.9393	2.15018	1.10446	0.00960336	0.0491635	0.0224992	0.0675561
352	Saci_0356	609.026	385.775	832.277	2.15741	1.1093	0.00386031	0.0240743	0.0197517	0.707294
776	Saci_0797	48.6928	30.4805	66.9051	2.19501	1.13423	0.00347516	0.0222503	0.328019	1.76644
2177	Saci_2247	40.0754	25.0613	55.0895	2.19819	1.13631	0.00551516	0.0320627	0.403552	0.0013798
1007	Saci_1032	37.6479	23.5022	51.7936	2.20378	1.13998	0.00545445	0.0319418	0.827645	0.788716
2247	Saci_2317	576.666	359.948	793.384	2.20417	1.14023	0.00227792	0.0159921	0.281165	0.212606
265	Saci_0269	39.0572	24.3641	53.7504	2.20613	1.14152	0.00786162	0.042513	0.00480141	0.472143
834	Saci_0857	210.251	130.732	289.77	2.21652	1.1483	0.00337924	0.021694	0.354212	4.38243
1181	Saci_1216	54.6126	33.8524	75.3729	2.22652	1.15479	0.00315024	0.0205985	0.430163	1.02284
2025	Saci_2088	93.8296	58.0961	129.563	2.23015	1.15714	0.00228828	0.0160179	0.133114	0.41888
1965	Saci_2026	133.924	82.8912	184.956	2.23131	1.15789	0.00247135	0.0169052	0.0214668	2.00416
1272	Saci_1307	111.46	68.8901	154.029	2.23587	1.16084	0.00217763	0.0155148	0.0737952	0.97434
943	Saci_0967	154.639	95.5294	213.749	2.23752	1.1619	0.0026946	0.0181225	0.708724	1.56791
2221	Saci_2291	33.4547	20.5929	46.3165	2.24915	1.16938	0.00432866	0.026442	0.0207975	9.27027
9	Saci_0009	40.7872	25.0613	56.5131	2.25499	1.17312	0.00507988	0.0303403	0.396892	0.781054
2141	Saci_2211	94.6129	57.8871	131.339	2.26888	1.18198	0.00225335	0.0159596	0.885814	3.32471
1213	Saci_1248	197.79	120.369	275.211	2.2864	1.19308	0.00172575	0.0129485	0.497063	1.05068
2165	Saci_2235	145.539	88.3676	202.71	2.29394	1.19783	0.000966104	0.00794389	0.706401	0.0584495
1758	Saci_1810	38.5833	23.3246	53.8419	2.30837	1.20687	0.00376066	0.0235753	0.0535265	0.0266179
1312	Saci_1347	62.9142	37.9342	87.8941	2.31701	1.21227	0.00166017	0.0125744	0.025818	0.0197226
1708	Saci_1760	1157.56	697.914	1617.2	2.31719	1.21238	0.00195507	0.0141816	0.0525625	0.196839
478	Saci_0487	148.692	88.9948	208.388	2.34158	1.22748	0.00184855	0.0136352	0.0957214	6.26255
251	Saci_0255	82.4335	49.3367	115.53	2.34167	1.22754	0.00107298	0.00867417	0.0433643	0.309568
1352	Saci_1387	52.9786	31.3868	74.5704	2.37585	1.24844	0.00135334	0.0105158	0.0005992	0.986728
1461	Saci_1503	30.8071	18.1589	43.4552	2.39305	1.25885	0.00608981	0.034485	1.12084	0.298936
2238	Saci_2308	527.823	310.806	744.841	2.39648	1.26092	0.00068081	0.00596578	0.928815	2.81682
101	Saci_0101	34.0362	20.0288	48.0436	2.39873	1.26227	0.00548998	0.0320627	0.00228678	2.07273
901	Saci_0924	29.3076	17.2082	41.4069	2.40623	1.26677	0.00527754	0.031365	0.235857	0.0938207
2040	Saci_2103	21.5754	12.6638	30.487	2.40741	1.26748	0.00834015	0.0444007	1.60815	0.122402
1999	Saci_2062	59.1961	34.6827	83.7095	2.41358	1.27117	0.000836728	0.00701052	0.0243191	2.01135
681	Saci_0698	91.0462	53.3298	128.762	2.41446	1.2717	0.000788149	0.0067826	0.319712	0.156266
323	Saci_0327	25.4235	14.8759	35.9712	2.41809	1.27387	0.00433909	0.026442	1.91968	1.63599
501	Saci_0510	109.547	63.5469	155.548	2.44777	1.29147	0.000675812	0.00594368	0.200093	0.301734
1406	Saci_1447	35.5443	20.5929	50.4958	2.4521	1.29402	0.00318611	0.0207313	0.0197611	1.19649
672	Saci_0689	29.3592	16.9991	41.7192	2.4542	1.29525	0.00322766	0.0209449	1.13886	0.215166
310	Saci_0314	186.22	107.496	264.945	2.46469	1.30141	0.000773859	0.00670771	0.420652	5.3458
1363	Saci_1399	352.43	201.492	503.367	2.4982	1.32089	0.000352118	0.00353738	0.0221925	0.36603
1805	Saci_1857	323.342	184.341	462.343	2.50809	1.32659	0.000376941	0.00368983	0.0449825	2.35214
1886	Saci_1940	33.3379	18.9893	47.6864	2.51122	1.32839	0.00362492	0.0228437	0.0537402	2.97926
1070	Saci_1100	104.884	59.6109	150.157	2.51895	1.33282	0.000392935	0.00380418	0.0255599	0.0641221
1953	Saci_2011	31.3486	17.8167	44.8806	2.51901	1.33286	0.00366625	0.0230436	0.0270491	0.845395
2281	Saci_2351	45.4706	25.8345	65.1066	2.52014	1.3335	0.00421304	0.0258709	0.204536	12.3603
1632	Saci_1680	920.976	522.402	1319.55	2.52593	1.33682	0.000510225	0.00476673	0.0540391	0.233052
942	Saci_0966	55.999	31.6847	80.3132	2.53476	1.34185	0.00093763	0.00773625	0.444088	0.721726
2167	Saci_2237	193.603	109.201	278.004	2.5458	1.34812	0.000397813	0.00383594	0.00537811	4.76156
159	Saci_0161	45.4512	25.6126	65.2897	2.54912	1.35	0.00205421	0.014767	1.45141	4.1017
349	Saci_0353	18.2417	10.2742	26.2092	2.55096	1.35104	0.00942311	0.0485513	0.00102706	0.957923
153	Saci_0155	187.527	105.607	269.446	2.5514	1.35129	0.000179605	0.00199644	0.0102283	1.71334
1799	Saci_1851	20.1644	11.3137	29.015	2.56459	1.35873	0.00792285	0.0427478	0.0842213	0.101586
334	Saci_0338	62.2052	34.7715	89.6389	2.57794	1.36622	0.000297992	0.00307898	0.145216	2.88729
905	Saci_0929	241.6	135.004	348.196	2.57915	1.3669	0.000153047	0.00177519	0.0436358	0.338037
44	Saci_0044	117.938	65.7589	170.117	2.58699	1.37127	0.000312036	0.0032017	0.122655	1.38138
1725	Saci_1777	23.9233	13.2595	34.5871	2.60848	1.38321	0.00532982	0.031365	2.12242	0.0159354
1815	Saci_1867	61.6428	34.1314	89.1541	2.61208	1.3852	0.000166809	0.00190718	2.38096	9.22085
1763	Saci_1815	27.3302	15.1293	39.531	2.61288	1.38564	0.00426313	0.0261116	0.00897721	2.26971
1981	Saci_2042	45.7701	25.2704	66.2698	2.62243	1.3909	0.00132777	0.0103506	0.282446	4.56118
190	Saci_0192	28.2161	15.5603	40.8719	2.62668	1.39324	0.00236966	0.0163964	0.399013	0.070959
1736	Saci_1788	284.209	156.49	411.928	2.63229	1.39632	0.000217705	0.0023652	0.059755	4.17696
2001	Saci_2064	42.5071	23.2359	61.7782	2.65874	1.41074	0.000559777	0.005091	0.00982366	1.10548
1633	Saci_1681	2663.94	1454.08	3873.8	2.66409	1.41365	0.000430539	0.00408586	0.356708	1.01135
312	Saci_0316	33.6843	18.3808	48.9878	2.66516	1.41422	0.000897504	0.00745465	0.0033935	3.24985
1895	Saci_1949	21.5386	11.7447	31.3325	2.66781	1.41565	0.00583339	0.0335071	0.868768	0.14508
210	Saci_0212	114.593	62.0005	167.186	2.69652	1.4311	9.88463e-05	0.00122335	0.231965	0.0173231
1597	Saci_1645	123.067	66.2027	179.931	2.71789	1.44248	9.06476e-05	0.00114657	0.076161	0.00675117
531	Saci_0545	39.0209	20.8591	57.1827	2.74137	1.4549	0.000517072	0.00479283	1.3634	0.301993
1473	Saci_1516	1590.12	847.101	2333.14	2.75427	1.46167	0.000429399	0.00408586	0.515619	7.32566
713	Saci_0730	16.2368	8.58193	23.8916	2.78395	1.47713	0.00693591	0.0381078	0.283444	1.31595
748	Saci_0766	58.1535	30.734	85.573	2.78431	1.47732	0.00021021	0.00229416	0.08328	0.503642
98	Saci_0098	97.9799	51.6819	144.278	2.79165	1.48112	6.20695e-05	0.000830116	0.243191	0.142099
346	Saci_0350	53.5155	28.2241	78.807	2.79219	1.4814	0.000137689	0.00163659	0.0755554	2.57559
382	Saci_0386	493.559	259.701	727.416	2.80097	1.48593	7.0543e-05	0.000927789	0.874583	0.415428
970	Saci_0994	65.7282	34.3405	97.1158	2.82802	1.49979	0.000114735	0.00139837	0.413662	0.740912
1831	Saci_1883	19.2216	10.008	28.4352	2.84125	1.50653	0.00575309	0.0332047	3.09443	0.327956
1135	Saci_1170	66.4367	34.5496	98.3239	2.84588	1.50887	9.07323e-05	0.00114657	0.0346178	0.036582
97	Saci_0097	218.364	113.34	323.387	2.85325	1.5126	3.66274e-05	0.000514283	0.411911	1.51529
2024	Saci_2087	187.381	96.8036	277.959	2.87137	1.52174	2.40435e-05	0.000358562	0.00116657	1.62713
1073	Saci_1103	94.8221	48.9817	140.663	2.87174	1.52192	5.81036e-05	0.000783746	0.199152	0.187524
1656	Saci_1708	68.5266	35.2468	101.806	2.88838	1.53026	4.80233e-05	0.000662666	0.0385639	2.21596
1692	Saci_1744	37.5629	19.2428	55.8831	2.90411	1.5381	0.00124092	0.00980079	0.894196	9.80001
389	Saci_0393	32.7026	16.6885	48.7167	2.91918	1.54556	0.000413304	0.00395356	0.139296	0.142924
204	Saci_0206	64.0152	32.6038	95.4265	2.92685	1.54935	5.62621e-05	0.000771916	0.136279	0.0183389
682	Saci_0699	14.0296	7.1115	20.9476	2.9456	1.55856	0.00856774	0.0452113	0.390607	0.225285
351	Saci_0355	107.85	54.6671	161.034	2.94572	1.55862	2.70703e-05	0.000399285	0.00158727	0.000888347
2145	Saci_2215	91.2149	46.1296	136.3	2.95473	1.56302	2.71068e-05	0.000399285	0.0712577	0.23863
2202	Saci_2272	4655.72	2349.95	6961.5	2.9624	1.56677	0.000144053	0.00169544	0.165261	0.49346
891	Saci_0914	16.1533	8.15095	24.1556	2.96352	1.56731	0.00612216	0.0345866	0.0689403	1.45067
1880	Saci_1934	19.0732	9.62138	28.5249	2.96474	1.56791	0.00296948	0.0196411	0.593751	0.0434665
1309	Saci_1344	29.0563	14.654	43.4587	2.96566	1.56835	0.000408824	0.00392635	0.0532593	1.01524
2151	Saci_2221	33.7437	16.9863	50.5011	2.97304	1.57194	0.000377478	0.00368983	2.07676	0.948607
1910	Saci_1964	63.5457	31.9825	95.1089	2.97378	1.5723	8.89284e-05	0.00113573	1.54476	1.40114
2210	Saci_2280	25.8702	12.9616	38.7788	2.99181	1.58102	0.000629011	0.00561433	0.0147535	1.17935
379	Saci_0383	104.724	52.246	157.203	3.0089	1.58924	1.63778e-05	0.000253698	0.253838	0.0840254
1798	Saci_1850	68.1215	33.8208	102.422	3.02838	1.59855	2.96832e-05	0.000429333	0.463232	0.0804196
952	Saci_0976	376.062	186.508	565.616	3.03266	1.60058	1.24296e-05	0.000203017	0.0341599	1.42922
299	Saci_0303	32.2255	15.7378	48.7132	3.0953	1.63008	0.000298528	0.00307898	0.0502995	1.1455
1027	Saci_1052	307.714	149.677	465.751	3.11171	1.63771	1.37894e-05	0.000221852	0.166987	7.73658
1714	Saci_1766	31.0089	15.0406	46.9773	3.12337	1.6431	0.000298794	0.00307898	0.263516	0.0153302
2136	Saci_2206	30.415	14.6983	46.1317	3.13857	1.65011	0.000193051	0.00212622	0.194524	0.189831
2158	Saci_2228	76.1647	36.806	115.523	3.13871	1.65017	1.74266e-05	0.000266505	0.00148708	0.638182
1177	Saci_1212	20.2536	9.75452	30.7527	3.15266	1.65657	0.00139119	0.010775	0.011141	0.39621
2248	Saci_2318	435.45	209.371	661.529	3.15961	1.65975	5.34849e-06	9.23866e-05	0.184411	1.25452
1959	Saci_2020	16.8233	8.0622	25.5845	3.17338	1.66602	0.0021229	0.0152152	0.149067	0.30977
1750	Saci_1802	101.184	48.386	153.983	3.18238	1.67011	9.5857e-06	0.000162079	0.160042	1.9328
1085	Saci_1115	68.9551	32.946	104.964	3.18594	1.67172	1.40763e-05	0.000223822	0.0182922	0.000313808
1077	Saci_1107	76.1094	36.2863	115.932	3.19494	1.67579	9.02279e-06	0.000153643	0.00739041	0.616931
2154	Saci_2224	90.3851	42.9224	137.848	3.21156	1.68327	1.0075e-05	0.000169162	0.11919	2.50159
1471	Saci_1514	493.452	234.312	752.592	3.21193	1.68344	3.73685e-06	6.69566e-05	0.342732	0.720459
1092	Saci_1122	97.7947	46.3387	149.251	3.22087	1.68745	1.54266e-05	0.000242086	0.108694	6.69322
2239	Saci_2309	10.3621	4.85507	15.8691	3.26856	1.70866	0.00862674	0.0454228	0.0189838	2.91937
1888	Saci_1942	32.4335	15.1737	49.6934	3.27497	1.71148	0.000155007	0.00178929	0.0140425	1.50111
1712	Saci_1764	100.791	46.8268	154.754	3.30482	1.72457	2.87406e-06	5.26765e-05	0.262092	0.514986
1882	Saci_1936	34.2542	15.8709	52.6374	3.31659	1.7297	7.15789e-05	0.000927789	0.66205	0.0675314
321	Saci_0325	32.7044	15.0406	50.3682	3.34883	1.74366	7.18737e-05	0.000927789	0.251031	1.79735
380	Saci_0384	20.0406	9.19041	30.8909	3.36121	1.74898	0.000558058	0.005091	0.001992	3.78081
778	Saci_0799	19.1331	8.75944	29.5069	3.36858	1.75214	0.000617024	0.00552789	0.497609	0.375122
609	Saci_0623	26.2855	11.9666	40.6045	3.39316	1.76263	0.000178434	0.00199265	0.125017	0.0639911
882	Saci_0905	27.2577	12.3975	42.1178	3.39727	1.76438	0.000223747	0.00240904	0.0597387	0.506431
1642	Saci_1692	17.8693	8.01782	27.7207	3.45739	1.78968	0.0015016	0.0115187	0.490406	2.0181
2118	Saci_2188	312.871	139.707	486.035	3.47895	1.79865	5.32376e-07	1.15355e-05	0.453735	0.174233
1978	Saci_2039	292.91	129.008	456.813	3.54097	1.82414	1.60832e-06	3.08926e-05	0.0305265	16.9525
2142	Saci_2212	98.8987	43.4865	154.311	3.54847	1.8272	7.65693e-07	1.57131e-05	0.129694	1.1636
2051	Saci_2114	22.0134	9.66576	34.361	3.55492	1.82982	0.00055946	0.005091	0.208412	2.71
1129	Saci_1164	38.4511	16.7773	60.1249	3.58372	1.84146	1.90972e-05	0.000288379	0.000615807	0.120728
156	Saci_0158	26.1372	11.4025	40.8719	3.58448	1.84177	0.000103387	0.00127298	0.0532759	0.0774677
783	Saci_0804	407.295	177.59	637	3.58691	1.84274	4.06791e-07	9.04356e-06	0.161529	0.0331006
1759	Saci_1811	111.919	48.6395	175.198	3.60197	1.84878	9.15582e-07	1.80189e-05	0.00636097	1.78973
55	Saci_0055	60.3403	26.0564	94.6241	3.63151	1.86057	2.01604e-06	3.75246e-05	0.0610243	0.0108452
2203	Saci_2273	141.584	60.9482	222.22	3.64604	1.86633	5.33296e-07	1.15355e-05	0.0524183	1.11827
1839	Saci_1893	56.1139	24.0663	88.1616	3.66328	1.87314	1.81011e-06	3.44926e-05	0.619545	0.0279294
1778	Saci_1830	14.8617	6.3255	23.398	3.699	1.88713	0.0021532	0.0153864	1.89287	1.33267
1130	Saci_1165	566.577	238.932	894.222	3.74258	1.90403	1.92444e-07	4.66725e-06	0.0723589	1.22151
1317	Saci_1352	73.9464	31.165	116.728	3.74548	1.90515	8.80316e-07	1.77617e-05	0.247373	0.350934
1355	Saci_1390	59.0512	24.586	93.5164	3.80364	1.92738	5.53288e-07	1.18611e-05	0.481383	2.99506
350	Saci_0354	18.412	7.63123	29.1927	3.82543	1.93562	0.00034807	0.00351141	0.172165	0.450728
1315	Saci_1350	117.737	48.1197	187.355	3.89351	1.96107	2.63706e-07	6.08807e-06	0.00199949	7.18506
1460	Saci_1502	128.434	52.4679	204.399	3.8957	1.96188	8.4248e-08	2.19869e-06	0.524259	0.0614815
2159	Saci_2229	435.076	176.291	693.861	3.93588	1.97669	4.0251e-08	1.15051e-06	0.160702	0.270631
2180	Saci_2250	207.009	83.3538	330.665	3.967	1.98805	4.79157e-08	1.32236e-06	0.181689	0.161834
1790	Saci_1842	160.342	64.1997	256.484	3.99509	1.99823	7.61879e-08	2.01019e-06	0.0389911	3.79353
645	Saci_0660	32.1309	12.7841	51.4777	4.02669	2.00959	1.23143e-05	0.000202511	0.96831	0.363988
1641	Saci_1691	56.4834	22.4499	90.5169	4.03195	2.01148	9.03299e-07	1.79241e-05	0.682443	2.59372
1015	Saci_1040	25.8621	10.2742	41.45	4.03436	2.01234	3.04429e-05	0.00043508	0.00081879	0.139398
332	Saci_0336	1385.1	549.308	2220.89	4.04307	2.01545	1.69607e-07	4.15538e-06	0.0441784	0.330593
1128	Saci_1163	57.4618	22.7605	92.1631	4.04925	2.01765	7.44661e-07	1.56836e-05	0.012978	5.41056
1266	Saci_1301	11.1037	4.37972	17.8276	4.0705	2.02521	0.00241665	0.0166735	0.275058	0.310708
1980	Saci_2041	125.517	49.2036	201.831	4.10196	2.03631	1.12897e-07	2.88368e-06	0.00156662	13.2387
1029	Saci_1054	134.399	52.3791	216.418	4.13176	2.04676	3.42941e-08	1.00415e-06	0.334887	3.90141
1960	Saci_2021	10.7037	4.15783	17.2496	4.1487	2.05266	0.00305137	0.0200859	3.15929	0.370612
189	Saci_0191	350.124	135.422	564.827	4.17086	2.06034	1.88921e-08	5.89089e-07	0.0343515	6.78508
2056	Saci_2119	363.62	139.333	587.907	4.21942	2.07705	3.49929e-09	1.23556e-07	0.849188	6.35376
239	Saci_0243	259.848	98.4643	421.232	4.27802	2.09694	4.95066e-09	1.72268e-07	0.134328	0.125065
1354	Saci_1389	359.065	135.72	582.411	4.29127	2.1014	5.61013e-09	1.92428e-07	0.08952	0.04277
1368	Saci_1404	18.3984	6.88961	29.9072	4.34091	2.118	0.000148572	0.00174011	1.17154	0.0175153
2016	Saci_2079	10.2418	3.81561	16.668	4.36836	2.12709	0.00294681	0.019545	0.0967938	1.71364
8	Saci_0008	26.2263	9.71014	42.7425	4.40184	2.13811	1.16555e-05	0.000192998	0.0271002	0.151231
2155	Saci_2225	85.1103	31.3425	138.878	4.43099	2.14763	2.06192e-08	6.26666e-07	0.00557441	0.556284
1157	Saci_1192	11.8617	4.29096	19.4325	4.5287	2.1791	0.000992066	0.00812952	0.140806	0.0781498
2183	Saci_2253	176.222	63.7372	288.706	4.52964	2.1794	1.23366e-09	4.77745e-08	0.193852	3.47146
2257	Saci_2327	36.9099	13.3482	60.4716	4.5303	2.17961	5.23201e-06	9.10294e-05	0.636006	15.8825
48	Saci_0048	445.312	160.458	730.167	4.55052	2.18603	2.00661e-09	7.52793e-08	0.259498	1.28962
849	Saci_0872	333.753	119.982	547.524	4.56337	2.1901	1.11261e-09	4.38422e-08	0.121397	0.545057
1803	Saci_1855	281.826	99.0156	464.636	4.69255	2.23037	1.11386e-09	4.38422e-08	4.6738e-05	9.47994
1838	Saci_1892	55.2165	19.3759	91.0572	4.69951	2.23251	3.62262e-08	1.04794e-06	0.101218	0.0499014
325	Saci_0329	701.796	246.265	1157.33	4.69951	2.23251	9.01018e-10	3.66668e-08	0.082832	0.827586
1049	Saci_1074	489.031	170.276	807.786	4.74399	2.2461	6.43076e-10	2.70882e-08	0.669258	0.775785
1713	Saci_1765	140.255	48.7282	231.782	4.75663	2.24994	7.34776e-10	3.04172e-08	0.0022362	2.44819
662	Saci_0678	9.44748	3.20713	15.6878	4.89155	2.29029	0.00226645	0.0159921	0.213258	0.998767
2120	Saci_2190	130.97	44.2597	217.68	4.91824	2.29814	6.02406e-10	2.58281e-08	0.0195665	0.177748
1780	Saci_1832	44.2284	14.6096	73.8471	5.0547	2.33763	6.47176e-08	1.72652e-06	8.47297e-05	4.25632
2181	Saci_2251	48.0064	15.7822	80.2306	5.08362	2.34586	1.2521e-08	4.0084e-07	0.115195	0.899818
1768	Saci_1820	111.273	36.3751	186.171	5.11811	2.35561	2.84904e-10	1.24374e-08	0.041821	0.00726888
422	Saci_0428	33.2281	10.794	55.6623	5.15679	2.36647	6.05542e-07	1.28664e-05	0.0175236	6.68874
1830	Saci_1882	39.7751	12.8729	66.6772	5.17966	2.37286	6.22329e-08	1.68905e-06	0.233194	0.0404082
324	Saci_0328	107.251	34.594	179.908	5.20055	2.37866	1.48337e-10	6.98348e-09	0.00260466	8.18016
1623	Saci_1671	64.3798	20.5929	108.167	5.25263	2.39304	2.57695e-09	9.37463e-08	0.00916765	2.10178
508	Saci_0520	9.91537	3.16275	16.668	5.27009	2.39783	0.00154908	0.0118451	0.971212	1.75579
2128	Saci_2198	329.377	103.839	554.915	5.34399	2.41792	1.87714e-11	1.0731e-09	0.0733493	2.39996
850	Saci_0873	146.453	44.9886	247.917	5.51067	2.46223	2.60245e-11	1.45313e-09	0.310009	2.29817
2149	Saci_2219	420.536	128.76	712.312	5.53207	2.46782	1.06323e-11	6.22638e-10	0.455813	0.357263
537	Saci_0551	139.152	40.9639	237.341	5.79391	2.53454	5.04152e-11	2.52181e-09	0.038812	21.8292
307	Saci_0311	7.43419	2.16767	12.7007	5.85915	2.55069	0.00483455	0.0290921	0.00275405	4.34583
329	Saci_0333	442.379	127.506	757.253	5.93896	2.57021	7.46572e-13	5.43188e-11	0.0212443	1.66837
2241	Saci_2311	168.184	47.8535	288.514	6.02912	2.59195	1.76872e-12	1.21335e-10	0.0995628	0.529085
113	Saci_0113	9.45597	2.6874	16.2245	6.03727	2.5939	0.00065826	0.00581059	0.0505247	0.541147
1407	Saci_1448	68.585	19.3759	117.794	6.07942	2.60393	9.42929e-11	4.52794e-09	0.07076	1.80509
1472	Saci_1515	159.211	44.957	273.464	6.0828	2.60474	2.14756e-12	1.4323e-10	0.00359302	4.25068
2182	Saci_2252	466.45	131.41	801.49	6.09914	2.60861	3.3393e-13	2.9695e-11	0.0330719	3.70006
459	Saci_0466	101.077	28.1797	173.974	6.17372	2.62614	2.93237e-11	1.56458e-09	0.00717191	20.5877
1003	Saci_1028	89.6957	24.8395	154.552	6.22203	2.63739	2.79432e-11	1.52481e-09	0.00904748	10.5763
326	Saci_0330	451.335	122.321	780.349	6.37949	2.67344	7.50611e-14	8.19189e-12	0.193515	2.35096
542	Saci_0556	192.367	51.5803	333.153	6.45892	2.69129	2.75326e-13	2.54253e-11	0.11019	1.0846
493	Saci_0502	22.7805	5.98328	39.5777	6.61471	2.72568	2.88418e-07	6.59516e-06	0.0542868	0.349258
322	Saci_0326	22.494	5.85015	39.1378	6.69005	2.74202	2.15492e-07	5.12274e-06	0.54782	5.92152
2263	Saci_2333	6.48521	1.60356	11.3669	7.0885	2.82548	0.00197037	0.0142496	0.104101	2.33343
853	Saci_0876	11.37	2.77616	19.9639	7.19121	2.84623	0.000191775	0.00212189	0.736366	9.49916
1207	Saci_1242	84.2832	20.3266	148.24	7.2929	2.86649	3.89246e-13	3.33778e-11	0.256488	0.181093
919	Saci_0943	784.183	186.483	1381.88	7.41024	2.88952	4.65906e-15	6.58024e-13	0.0232363	0.306327
2060	Saci_2124	30.6991	7.15587	54.2422	7.5801	2.92222	1.76617e-09	6.73106e-08	0.514245	0.0214805
2127	Saci_2197	69.6796	16.1688	123.19	7.61903	2.92961	4.95759e-13	3.83973e-11	0.0268769	0.441183
1693	Saci_1745	67.7506	14.9962	120.505	8.03571	3.00643	4.90189e-13	3.83973e-11	0.175785	9.52463
327	Saci_0331	1108.67	241.619	1975.72	8.17698	3.03157	1.16301e-15	1.86159e-13	0.0166033	1.82148
1657	Saci_1709	147.772	32.0269	263.517	8.22799	3.04054	7.50718e-16	1.38652e-13	0.285165	2.27155
353	Saci_0357	14884.4	3107.67	26661.1	8.57914	3.10083	1.87391e-15	2.81204e-13	0.0761123	0.104042
1277	Saci_1312	10.7316	2.21205	19.2512	8.7029	3.1215	9.42629e-05	0.00118172	0.40825	7.838
2245	Saci_2315	7.97637	1.55919	14.3935	9.23145	3.20656	0.000636134	0.00565688	1.07721	7.97735
1695	Saci_1747	231.654	45.2104	418.098	9.24783	3.20911	7.52108e-18	2.00646e-15	0.0331755	17.1271
423	Saci_0429	19.4216	3.77123	35.0719	9.29985	3.21721	1.27905e-07	3.19895e-06	0.0199397	9.06769
1954	Saci_2012	5.66708	1.08384	10.2503	9.45745	3.24145	0.00279304	0.0186799	0.00126612	1.3854
1769	Saci_1821	1114.12	197.695	2030.55	10.2711	3.36052	1.23767e-18	3.71455e-16	0.042372	0.969204
1892	Saci_1946	6.11341	1.03946	11.1874	10.7627	3.42797	0.000814546	0.00698473	0.704292	0.0177263
328	Saci_0332	379.359	61.2589	697.459	11.3854	3.50912	9.65148e-22	3.8622e-19	0.00341247	5.35838
863	Saci_0886	190.004	30.2586	349.749	11.5586	3.5309	8.84669e-21	3.03441e-18	0.00131936	0.0334422
969	Saci_0993	18.1221	2.6874	33.5568	12.4867	3.64232	2.37953e-08	7.14156e-07	0.0318511	8.76422
2061	Saci_2125	7.53966	1.03946	14.0399	13.5069	3.75563	0.000118397	0.00143572	0.655724	0.00659988
126	Saci_0126	12.2988	1.60356	22.9941	14.3394	3.84191	2.28584e-06	4.22177e-05	0.075046	11.1263
1580	Saci_1628	4.04764	0.519729	7.57555	14.576	3.86552	0.00622016	0.0349757	0.313848	4.79422
99	Saci_0099	4.6499	0.519729	8.78008	16.8936	4.0784	0.00191825	0.0139568	0.303055	0.235695
712	Saci_0729	937.293	84.051	1790.54	21.303	4.41298	4.51873e-30	3.61649e-27	0.0038183	9.90276
728	Saci_0746	103.726	8.92414	198.528	22.2461	4.47548	5.77271e-24	3.46507e-21	0.255495	25.1923
727	Saci_0745	70.8097	4.81069	136.809	28.4385	4.82977	5.068e-23	2.43365e-20	0.0274245	23.3552
1648	Saci_1700	10.0874	0.519729	19.6551	37.818	5.241	2.39049e-07	5.57239e-06	0.189555	0.260958
255	Saci_0259	10.398	0.519729	20.2763	39.0132	5.28589	3.5008e-07	7.85552e-06	0.182964	8.24778
535	Saci_0549	11.0218	0.519729	21.5239	41.4137	5.37204	1.57116e-07	3.88903e-06	0.170351	9.29347
1314	Saci_1349	544.088	21.8858	1066.29	48.7207	5.60646	4.24018e-42	5.09033e-39	0.00907103	25.2519
21	Saci_0021	4.63958	9.27917	0	0	-Inf	0.00126541	0.00996149	0.386329	0
214	Saci_0216	10.6672	21.3345	0	0	-Inf	8.08673e-07	1.64544e-05	1.36938	0
401	Saci_0405	9.71014	19.4203	0	0	-Inf	1.90772e-06	3.60665e-05	0.085756	0
553	Saci_0567	15.0406	30.0811	0	0	-Inf	7.60422e-09	2.50106e-07	0.801079	0
866	Saci_0889	5.61247	11.2249	0	0	-Inf	0.000257338	0.00270995	0.882673	0
964	Saci_0988	5.91672	11.8334	0	0	-Inf	0.000177588	0.00199247	0.213358	0
1000	Saci_1025	4.24659	8.49317	0	0	-Inf	0.00180152	0.0133502	1.6654	0
1141	Saci_1176	6.07204	12.1441	0	0	-Inf	0.000338958	0.00345185	2.57215	0
1187	Saci_1222	4.0311	8.0622	0	0	-Inf	0.00272336	0.0182647	0.185027	0
1343	Saci_1378	5.54591	11.0918	0	0	-Inf	0.000246306	0.00261673	3.49176	0
1397	Saci_1433	3.74905	7.49809	0	0	-Inf	0.00413477	0.0255866	0.41018	0
1482	Saci_1525	4.83288	9.66576	0	0	-Inf	0.000829988	0.00701052	0.289164	0
1625	Saci_1673	4.35753	8.71506	0	0	-Inf	0.00189828	0.0138534	0.212141	0
1679	Saci_1731	3.98672	7.97344	0	0	-Inf	0.00267318	0.018029	1.34016	0
1283	Saci_1318	3.78778	0	7.57555	Inf	Inf	0.00119484	0.00949939	0	4.95444
NOT SIGNIFICANTLY DIFFERENTIAL EXPRESSED (significany 5%)
1584	Saci_1632	39.9327	25.6698	54.1956	2.11126	1.0781	0.00991041	0.0506274	0.766295	0.727416
221	Saci_0223	25.8312	15.7378	35.9245	2.28269	1.19073	0.00999786	0.0509657	0.0595738	0.0615547
1054	Saci_1079	30.8802	45.3564	16.404	0.36167	-1.46725	0.0101327	0.0515436	2.07062	0.922961
1977	Saci_2038	8.51081	3.29588	13.7257	4.16451	2.05815	0.0102006	0.0516702	0.352332	4.1852
2102	Saci_2168	6.32554	11.3137	1.33738	0.118209	-3.08059	0.0101967	0.0516702	0.10605	0.190912
1050	Saci_1075	33.896	47.1118	20.6801	0.438958	-1.18784	0.010236	0.0517403	2.32747	0.09168
1850	Saci_1904	15.9104	24.1106	7.71017	0.319783	-1.64483	0.0103827	0.0523715	1.97505	0.207489
56	Saci_0056	5.5706	1.60356	9.53763	5.94777	2.57235	0.0105822	0.0532658	0.10692	0.405915
2222	Saci_2292	257.677	177.407	337.947	1.90493	0.929738	0.0107196	0.0538446	0.107662	0.492586
547	Saci_0561	8.11732	2.59864	13.636	5.24735	2.39159	0.0107627	0.0539481	1.98647	7.29491
444	Saci_0450	14.4191	22.0633	6.77489	0.307066	-1.70338	0.010929	0.0546679	0.323739	0.0146661
209	Saci_0211	12.3904	6.36988	18.411	2.89032	1.53123	0.0115193	0.0573815	1.08729	6.98162
782	Saci_0803	17.6195	25.7014	9.53763	0.371094	-1.43014	0.0114972	0.0573815	1.39007	0.139028
1668	Saci_1720	5.25628	9.71014	0.802429	0.0826383	-3.59705	0.0115438	0.0573845	0.0430455	0.0925947
1841	Saci_1895	6.18769	2.12329	10.2521	4.82839	2.27154	0.0116673	0.0578783	0.364896	0.962378
1855	Saci_1909	9.28093	14.9518	3.61005	0.241446	-2.05023	0.0117426	0.0581321	1.35866	0.0491948
1863	Saci_1917	5.89468	10.2742	1.51511	0.147467	-2.76154	0.0117735	0.0581652	0.00125581	0.261474
301	Saci_0305	68.0705	45.1789	90.9621	2.01338	1.00962	0.0120256	0.0592887	0.403537	2.24137
2048	Saci_2111	7.8399	13.0948	2.58502	0.197408	-2.34075	0.0123444	0.0607353	0.494494	0.0145918
1196	Saci_1231	7.69169	12.3532	3.03022	0.245299	-2.02739	0.0124173	0.0609693	0.347332	0.668464
1190	Saci_1225	18.6139	28.446	8.78185	0.30872	-1.69563	0.0124867	0.0611847	1.72793	1.04047
2076	Saci_2140	21.7459	13.2723	30.2195	2.27689	1.18706	0.0127401	0.0622993	2.6347	0.102362
49	Saci_0049	64.8483	42.4343	87.2623	2.05641	1.04013	0.0129268	0.0629557	0.544663	2.7654
604	Saci_0618	7.61765	12.8729	2.36241	0.183519	-2.446	0.0129032	0.0629557	0.510518	0.0556464
1833	Saci_1885	47.6042	31.8306	63.3778	1.99109	0.993561	0.0130473	0.063414	1.98061	0.306328
806	Saci_0829	50.8625	71.1465	30.5785	0.429796	-1.21827	0.0134108	0.0648696	0.41283	0.845329
1393	Saci_1429	4.48587	1.08384	7.8879	7.27777	2.8635	0.0134278	0.0648696	0.0013177	2.54791
1299	Saci_1334	2.96945	5.93891	0	0	-Inf	0.0137052	0.0660767	0.0133087	0
2069	Saci_2133	2.99164	5.98328	0	0	-Inf	0.0138113	0.0664548	0.0919993	0
1715	Saci_1767	15.4729	23.4134	7.53245	0.321715	-1.63614	0.0139766	0.0671155	0.489183	4.78493e-05
2018	Saci_2081	18.1322	27.4825	8.78185	0.319544	-1.64592	0.0140243	0.0672102	0.216612	1.07714
103	Saci_0103	7.60258	12.3975	2.80762	0.226466	-2.14264	0.0142849	0.0681867	0.0890941	0.226574
1770	Saci_1822	13.4278	7.02274	19.8328	2.82409	1.49778	0.0144367	0.0687746	0.00703085	0.775273
1455	Saci_1497	4.16484	8.0622	0.267476	0.0331766	-4.91369	0.0145593	0.0692217	0.184882	0.0153589
224	Saci_0226	14.2111	20.9795	7.4427	0.354761	-1.49508	0.0146388	0.0692896	0.350547	0.286968
360	Saci_0364	19.6684	27.3937	11.9432	0.435981	-1.19766	0.0146192	0.0692896	0.702594	1.48357
679	Saci_0696	10.0674	16.435	3.6998	0.225116	-2.15126	0.0146602	0.0692896	1.33949	0.241672
995	Saci_1020	42.2707	59.535	25.0064	0.420028	-1.25144	0.0148598	0.0700948	2.24032	0.641513
852	Saci_0875	29.5421	17.7723	41.3118	2.3245	1.21692	0.0148895	0.0700973	0.138852	5.38971
1269	Saci_1304	56.349	39.5062	73.1917	1.85266	0.8896	0.0150146	0.0705481	2.19817	3.0005
1666	Saci_1718	36.3902	48.9373	23.8432	0.487219	-1.03736	0.0153614	0.0720365	0.76698	0.767615
383	Saci_0387	71.4012	96.4929	46.3095	0.479926	-1.05912	0.0155744	0.0728929	0.412431	0.0104144
2161	Saci_2231	12.939	7.1115	18.7665	2.63889	1.39993	0.01568	0.0732445	0.401762	2.9274
166	Saci_0168	186.24	127.804	244.675	1.91446	0.936939	0.0157541	0.0734479	0.0129262	2.12872
1069	Saci_1099	20.9229	13.0948	28.7511	2.19561	1.13462	0.015858	0.0737887	0.40006	2.85512
920	Saci_0944	23.6566	33.9411	13.3721	0.393978	-1.34381	0.0160524	0.0742936	0.287393	0.241685
1179	Saci_1214	105.93	74.4424	137.417	1.84595	0.884361	0.0160902	0.0742936	0.247824	0.573669
1200	Saci_1235	12.9447	6.45863	19.4307	3.00849	1.58904	0.0160312	0.0742936	0.0794412	2.71839
2011	Saci_2074	10.209	15.5603	4.85768	0.312184	-1.67953	0.0160742	0.0742936	0.55911	0.347024
58	Saci_0058	63.2389	43.3534	83.1244	1.91737	0.939126	0.0161491	0.0744222	0.0315253	9.08674e-05
348	Saci_0352	26.7951	16.9548	36.6354	2.16077	1.11155	0.0163425	0.0751694	0.788141	0.67809
730	Saci_0748	18.3691	26.443	10.2952	0.389335	-1.36092	0.0168739	0.0771087	0.083111	0.217054
1045	Saci_1070	6.45928	11.3137	1.60486	0.141851	-2.81755	0.0168558	0.0771087	0.105973	0.260479
1289	Saci_1324	7.4762	11.9222	3.03022	0.254166	-1.97615	0.0168517	0.0771087	0.0177348	0.690317
1611	Saci_1659	9.99325	15.1737	4.81281	0.317181	-1.65662	0.0168926	0.0771087	0.0223221	0.883707
2162	Saci_2232	44.3469	30.303	58.3908	1.9269	0.946279	0.0169451	0.0772014	0.000452054	1.01034
406	Saci_0410	15.4332	8.62631	22.2401	2.57817	1.36635	0.0170074	0.0772169	0.0465898	0.229957
847	Saci_0870	28.1269	39.094	17.1598	0.438937	-1.18791	0.0170128	0.0772169	1.8934	0.00239897
805	Saci_0828	18.5221	10.9715	26.0728	2.37641	1.24878	0.017287	0.0781658	0.913041	0.484271
923	Saci_0947	15.5916	22.9381	8.24513	0.359452	-1.47613	0.0172706	0.0781658	1.02915	0.139532
1964	Saci_2025	4.08554	1.08384	7.08724	6.53904	2.70908	0.017342	0.0782673	0.00133601	0.560515
1055	Saci_1080	4.33058	1.08384	7.57732	6.99121	2.80554	0.0176792	0.0796393	0.00132462	0.185458
1408	Saci_1449	34.2669	48.4748	20.059	0.413802	-1.27299	0.017848	0.0802491	0.967665	0.858952
463	Saci_0472	81.0458	108.162	53.9299	0.498604	-1.00403	0.0185781	0.0832202	0.00455825	0.0191489
1091	Saci_1121	119.617	86.3458	152.889	1.77066	0.824287	0.0185734	0.0832202	3.70122	2.18206
206	Saci_0208	97.8642	69.9424	125.786	1.79842	0.846733	0.0186793	0.0832849	1.30258	1.34078
770	Saci_0791	110.945	149.417	72.472	0.48503	-1.04385	0.0186966	0.0832849	2.35699	4.93657e-05
1245	Saci_1280	4.66938	8.80382	0.534953	0.0607637	-4.04065	0.0186416	0.0832849	1.31772	0.050019
1223	Saci_1258	8.2856	13.006	3.56517	0.274117	-1.86714	0.0191099	0.0849682	0.0192928	0.401104
2107	Saci_2175	9.63752	14.9074	4.3676	0.292982	-1.77112	0.0191523	0.0849993	2.04121	0.147762
1411	Saci_1453	9.18411	14.0455	4.32273	0.307766	-1.70009	0.0192199	0.0851421	0.0161145	0.578537
2071	Saci_2135	120.934	88.3932	153.474	1.73627	0.795989	0.0193176	0.0854172	6.12092	4.79534
1560	Saci_1607	2.66521	5.33042	0	0	-Inf	0.0195408	0.0862454	0.632771	0
16	Saci_0016	3.13479	0.519729	5.74986	11.0632	3.4677	0.0198102	0.0869548	0.336061	0.165058
792	Saci_0815	2.70959	5.41918	0	0	-Inf	0.019784	0.0869548	0.00809398	0
796	Saci_0819	2.70959	5.41918	0	0	-Inf	0.019784	0.0869548	0.00809398	0
1887	Saci_1941	250.315	169.782	330.848	1.94867	0.962491	0.0199155	0.0872576	0.641318	7.14909
877	Saci_0900	54.8468	37.9342	71.7593	1.89168	0.919665	0.0199715	0.0873436	0.0305617	0.0117249
603	Saci_0617	55.5629	76.1347	34.991	0.459593	-1.12157	0.0202238	0.0879764	0.759847	0.702023
1897	Saci_1951	737.012	499.953	974.072	1.94833	0.962236	0.0202262	0.0879764	0.394854	7.9853
1645	Saci_1697	3.92716	7.58685	0.267476	0.0352553	-4.82602	0.0208483	0.0905186	0.0113347	0.0166442
1171	Saci_1206	13.0044	6.97836	19.0304	2.72706	1.44734	0.0209162	0.0906496	0.19891	1.04648
1655	Saci_1707	24.1955	14.4321	33.9589	2.35302	1.23451	0.0213316	0.092283	0.860842	4.2635
1175	Saci_1210	855.874	593.479	1118.27	1.88426	0.913998	0.02139	0.0923694	0.0977988	0.716353
701	Saci_0718	5.7198	2.16767	9.27193	4.27737	2.09672	0.0215194	0.0927612	0.00288223	2.37196
100	Saci_0100	11.8987	6.50301	17.2945	2.65945	1.41113	0.0220304	0.0947939	0.00860554	0.696896
45	Saci_0045	21.7403	30.9559	12.5247	0.4046	-1.30543	0.0221203	0.0950103	0.220156	0.0551976
443	Saci_0449	35.0329	23.8444	46.2215	1.93846	0.954914	0.0226196	0.0969815	0.02441	0.4053
1136	Saci_1171	46.5192	62.5962	30.4421	0.486326	-1.04001	0.0227438	0.0973403	0.165165	0.0113192
7	Saci_0007	38.1564	24.7507	51.5622	2.08326	1.05884	0.0229726	0.0979703	0.255892	5.09002
1739	Saci_1791	27.0055	17.7723	36.2386	2.03905	1.0279	0.0230986	0.0983329	0.147571	1.58312
1553	Saci_1600	49.6333	34.8602	64.4063	1.84756	0.88562	0.0233659	0.0992949	0.489746	0.228691
2083	Saci_2147	16.2269	9.19041	23.2634	2.53127	1.33986	0.0234643	0.0995369	0.00221481	2.99053
1301	Saci_1336	15.926	22.8493	9.00268	0.394003	-1.34372	0.0238284	0.100903	0.356349	0.232699
424	Saci_0430	27.8672	38.7074	17.027	0.439889	-1.18479	0.0240101	0.101427	0.721343	0.24053
1373	Saci_1409	10.7316	5.50793	15.9553	2.89679	1.53445	0.024059	0.101427	0.822748	0.813115
2226	Saci_2296	51.6736	34.9806	68.3665	1.95441	0.966736	0.0240788	0.101427	0.288612	1.99291
1903	Saci_1957	24.5246	34.2518	14.7974	0.432019	-1.21083	0.0241527	0.10156	0.393097	0.00153931
1428	Saci_1470	35.811	47.5112	24.1107	0.507473	-0.978597	0.0245422	0.103017	0.0868204	0.7477
72	Saci_0072	7.81384	3.81561	11.8121	3.09572	1.63028	0.0246289	0.103089	0.103773	0.780763
1318	Saci_1353	256.916	342.144	171.688	0.501801	-0.994813	0.0246452	0.103089	2.21457	0.00850118
504	Saci_0513	15.2364	22.583	7.88967	0.349363	-1.5172	0.0250336	0.104531	0.437569	0.290851
1339	Saci_1374	8.69417	14.1786	3.20972	0.226377	-2.1432	0.0251684	0.104912	0.470126	0.642061
1900	Saci_1954	49.7612	35.0693	64.453	1.83787	0.878037	0.0253321	0.105411	0.0812378	1.18004
163	Saci_0165	8.67547	4.4241	12.9268	2.92192	1.54692	0.0256288	0.106163	1.00952	1.81583
1118	Saci_1153	9.68926	14.5208	4.85768	0.334532	-1.57978	0.0256453	0.106163	0.269345	0.368977
1246	Saci_1281	8.18202	12.3088	4.05525	0.32946	-1.60182	0.0255746	0.106163	0.7737	0.784081
338	Saci_0342	4.01823	1.08384	6.95262	6.41483	2.68141	0.0257446	0.10639	0.00133928	0.404982
202	Saci_0204	8.56417	4.4241	12.7042	2.8716	1.52186	0.0259262	0.106957	1.01227	2.61128
931	Saci_0955	57.1902	75.0253	39.3551	0.524557	-0.930828	0.0267711	0.110253	2.48406	0.0591475
1084	Saci_1114	172.432	125.662	219.202	1.74438	0.802715	0.0269056	0.110617	1.41677	0.0779838
59	Saci_0059	10.0976	15.7378	4.45735	0.283226	-1.81998	0.0273083	0.11202	0.0784108	0.0988689
336	Saci_0340	22.4149	14.6983	30.1316	2.05	1.03562	0.0274071	0.11202	0.23973	0.90834
1103	Saci_1133	2.8222	0.564107	5.08028	9.00589	3.17087	0.0274067	0.11202	0.383742	2.09275
2146	Saci_2216	5.45232	2.16767	8.73697	4.03058	2.01099	0.0274334	0.11202	0.00289798	2.11237
848	Saci_0871	13.042	7.58685	18.4972	2.43806	1.28574	0.0278021	0.113332	0.0099908	0.0783382
2053	Saci_2116	40.1405	53.4058	26.8752	0.503226	-0.990721	0.0279825	0.113875	0.186415	0.130422
152	Saci_0154	23.2996	32.5594	14.0399	0.431207	-1.21355	0.0281602	0.114386	0.144228	0.00217655
1962	Saci_2023	241.885	167.094	316.676	1.89519	0.922345	0.0282033	0.114386	0.663465	7.42961
973	Saci_0997	30.4429	20.371	40.5147	1.98884	0.991931	0.0283998	0.114988	0.662337	0.00111946
1621	Saci_1669	9.06558	14.654	3.47719	0.237287	-2.0753	0.0286728	0.115898	0.0784799	0.704941
1766	Saci_1818	5.60761	2.16767	9.04756	4.17386	2.06138	0.0287985	0.116017	0.00288893	0.151743
2090	Saci_2154	21.9979	14.0455	29.9503	2.13238	1.09246	0.0287988	0.116017	0.0130162	0.480082
519	Saci_0531	11.0257	16.1688	5.88271	0.363832	-1.45866	0.0290298	0.116751	0.121635	0.421616
1149	Saci_1184	19.6363	12.5751	26.6975	2.12305	1.08614	0.0292155	0.117302	0.605513	0.0598942
683	Saci_0700	30.7703	21.157	40.3836	1.90876	0.932637	0.0293957	0.117436	0.0605536	1.22909
832	Saci_0855	13.4846	20.2822	6.68691	0.329693	-1.6008	0.0293727	0.117436	1.93339	1.39926
1849	Saci_1903	2.36097	4.72194	0	0	-Inf	0.029366	0.117436	2.43683	0
651	Saci_0666	328.148	237.677	418.62	1.7613	0.81664	0.0294717	0.117493	0.222294	0.254272
1195	Saci_1230	2.38316	4.76631	0	0	-Inf	0.0295077	0.117493	1.17754	0
1328	Saci_1363	39.5532	52.7213	26.3851	0.500464	-0.998663	0.0295929	0.117636	0.473497	0.0840914
66	Saci_0066	63.6066	43.385	83.8282	1.93219	0.95024	0.0296968	0.117855	1.12977	4.844
1051	Saci_1076	23.0764	30.8671	15.2857	0.495211	-1.01389	0.0298206	0.117975	0.0135729	1.45737
1236	Saci_1271	699.018	497.424	900.611	1.81055	0.856428	0.0298255	0.117975	0.932767	2.04992
1053	Saci_1078	34.1647	23.5781	44.7512	1.898	0.924479	0.0304042	0.11987	0.803536	0.79156
2286	Saci_2356	20.4787	28.4776	12.4799	0.438235	-1.19022	0.0303672	0.11987	0.659743	0.00209282
1093	Saci_1123	92.0774	67.5528	116.602	1.72609	0.787505	0.0308849	0.121565	0.655799	0.694806
2015	Saci_2078	12.5652	6.59177	18.5385	2.81238	1.49179	0.0320452	0.12572	0.699063	5.27344
599	Saci_0613	33.4497	44.4816	22.4178	0.50398	-0.988562	0.0328892	0.128698	0.14032	0.295308
1774	Saci_1826	9.95262	5.33042	14.5748	2.73427	1.45116	0.0329116	0.128698	0.572142	0.0287889
1379	Saci_1415	14.3036	8.10658	20.5006	2.52889	1.3385	0.033073	0.129119	0.00415187	1.97977
721	Saci_0738	5.69648	2.16767	9.22528	4.25585	2.08945	0.0333356	0.129807	0.00288363	1.19085
1906	Saci_1960	2.44972	4.89945	0	0	-Inf	0.0333573	0.129807	0.100011	0
1723	Saci_1775	5.83572	9.62138	2.05006	0.213074	-2.23058	0.0334651	0.130016	0.751908	0.104151
1121	Saci_1156	74.9155	54.4009	95.4301	1.7542	0.810815	0.0337521	0.130154	0.252125	0.700447
1239	Saci_1274	35.2986	45.9964	24.6008	0.534841	-0.902819	0.0337717	0.130154	0.00107056	0.914192
1332	Saci_1367	5.38526	2.12329	8.64723	4.07255	2.02593	0.0337142	0.130154	0.371328	0.439887
1924	Saci_1979	14.1423	8.49317	19.7915	2.33028	1.2205	0.0336562	0.130154	1.45257	2.41998
2105	Saci_2171	26.6119	36.1088	17.115	0.473983	-1.07709	0.033617	0.130154	0.249221	0.0121312
482	Saci_0491	17.825	11.3581	24.2919	2.13874	1.09676	0.0341408	0.131366	0.000381421	0.330813
650	Saci_0665	3.77885	7.02274	0.534953	0.0761744	-3.71455	0.034843	0.133639	0.00813827	0.0657356
1138	Saci_1173	6.11767	10.363	1.87234	0.180675	-2.46853	0.0348216	0.133639	0.360117	0.367413
203	Saci_0205	16.1975	9.75452	22.6404	2.32102	1.21476	0.0352231	0.134605	0.0124132	1.03635
241	Saci_0245	21.3303	14.0011	28.6595	2.04695	1.03348	0.0354634	0.134605	0.13052	0.103292
907	Saci_0931	55.7736	40.4126	71.1346	1.76021	0.815748	0.0352763	0.134605	1.02415	0.00679312
1047	Saci_1072	16.9633	10.9271	22.9994	2.10481	1.07369	0.0354872	0.134605	0.474754	0.389817
1618	Saci_1666	17.9424	10.794	25.0908	2.32452	1.21693	0.0353957	0.134605	0.0281492	2.51276
1667	Saci_1719	8.12981	13.0948	3.16484	0.241687	-2.04879	0.0353261	0.134605	0.493409	0.184116
2123	Saci_2193	5.95747	2.64302	9.27193	3.50808	1.81068	0.035341	0.134605	0.703361	2.31333
2139	Saci_2209	198.775	148.746	248.804	1.67268	0.742161	0.0356889	0.135156	3.23145	0.595451
498	Saci_0507	17.1301	24.0978	10.1623	0.421711	-1.24567	0.0360515	0.136315	1.27409	0.0244578
997	Saci_1022	7.18693	11.9666	2.40729	0.201168	-2.31353	0.0365356	0.137928	0.183619	0.479285
1542	Saci_1589	14.5305	20.5485	8.5126	0.414269	-1.27136	0.036774	0.13861	0.00240578	0.118666
1599	Saci_1647	35.4756	23.6669	47.2843	1.99791	0.998493	0.0376148	0.141388	0.287484	4.13488
1948	Saci_2006	5.40511	8.53755	2.27267	0.266196	-1.90944	0.0376289	0.141388	0.872133	0.592918
474	Saci_0483	22.08	14.5652	29.5948	2.03188	1.02282	0.0378706	0.142074	0.0518086	0.00584359
695	Saci_0712	7.38759	11.8778	2.89737	0.243931	-2.03545	0.0379622	0.142195	0.0265194	0.1471
612	Saci_0626	26.9165	36.806	17.027	0.462614	-1.11212	0.0383334	0.142917	0.00383757	0.252882
1182	Saci_1217	54.5193	38.4855	70.553	1.83323	0.874391	0.0383053	0.142917	1.64745	0.455086
1498	Saci_1545	55.1777	73.1367	37.2188	0.508894	-0.974564	0.0382632	0.142917	0.0511749	0.39636
2150	Saci_2220	51.2245	37.1039	65.3452	1.76114	0.816511	0.038463	0.143178	0.420041	1.6386
1110	Saci_1140	74.9427	97.0255	52.86	0.544805	-0.876188	0.0390336	0.145077	0.110875	0.0371766
1164	Saci_1199	40.7514	29.2192	52.2837	1.78936	0.839445	0.0392065	0.145494	0.000259234	0.593966
2233	Saci_2303	8.30793	13.1835	3.43232	0.260349	-1.94148	0.039379	0.145909	1.59094	0.238146
507	Saci_0519	6.63004	10.2299	3.03022	0.296213	-1.75529	0.039499	0.146128	0.125753	0.787121
1901	Saci_1955	67.7121	50.598	84.8261	1.67647	0.745426	0.0396122	0.146321	0.411837	3.16027
1941	Saci_1999	9.58007	4.89945	14.2607	2.91067	1.54135	0.0398261	0.146886	0.0902768	3.38866
671	Saci_0688	24.8592	34.1186	15.5998	0.457224	-1.12903	0.0403037	0.148203	0.0170563	0.00240715
1639	Saci_1689	34.1245	23.1028	45.1463	1.95415	0.966541	0.0403067	0.148203	0.410828	2.4269
1242	Saci_1277	17.256	24.9726	9.5394	0.381995	-1.38837	0.0405336	0.148809	0.149203	0.906329
1687	Saci_1739	8.24197	12.7841	3.6998	0.289405	-1.78884	0.040596	0.148811	1.65213	0.30658
1281	Saci_1316	12.2665	18.2033	6.32969	0.347722	-1.524	0.0413763	0.15144	1.03641	0.38652
690	Saci_0707	7.45476	11.7447	3.16484	0.26947	-1.8918	0.0414871	0.151614	1.1177	0.203157
191	Saci_0193	16.647	23.8444	9.44966	0.396305	-1.33532	0.0417415	0.152292	0.033726	0.257532
420	Saci_0426	11.1081	16.6441	5.57213	0.334781	-1.57871	0.0417995	0.152292	0.505542	0.677252
284	Saci_0288	5.94692	9.7989	2.09494	0.213793	-2.22571	0.0421666	0.153397	0.19968	0.0355174
1089	Saci_1119	3.57277	1.12821	6.01734	5.33351	2.41509	0.042428	0.15388	0.852643	0.22396
1409	Saci_1451	2.14548	4.29096	0	0	-Inf	0.0424917	0.15388	0.170603	0
1701	Saci_1753	2.14548	4.29096	0	0	-Inf	0.0424917	0.15388	0.170603	0
435	Saci_0441	2.18986	4.37972	0	0	-Inf	0.0429117	0.154934	0.323716	0
466	Saci_0475	2.18986	4.37972	0	0	-Inf	0.0429117	0.154934	0.323716	0
563	Saci_0577	6.57844	10.7496	2.40729	0.223942	-2.1588	0.0434992	0.156819	0.245805	0.530152
1510	Saci_1557	11.4124	17.2526	5.57213	0.322973	-1.63051	0.0438591	0.157879	0.107339	0.655808
1145	Saci_1180	58.5416	76.1663	40.9168	0.537204	-0.896459	0.0441482	0.158683	0.0633167	0.0558039
817	Saci_0840	16.5578	24.0663	9.04932	0.376017	-1.41113	0.0443964	0.159336	1.43644	1.29314
1348	Saci_1383	14.7793	9.14603	20.4127	2.23186	1.15825	0.0448489	0.16072	0.13231	0.293963
1464	Saci_1506	8.2041	12.5307	3.87752	0.309443	-1.69226	0.0453064	0.162117	0.321913	0.0284603
918	Saci_0942	21.0851	13.868	28.3023	2.04084	1.02916	0.0456115	0.162724	1.22541	0.00292983
1226	Saci_1261	8.83562	13.4814	4.18987	0.31079	-1.68599	0.0456087	0.162724	0.0750414	0.0774464
1587	Saci_1635	32.5963	41.4392	23.7535	0.573212	-0.802859	0.0457755	0.163067	0.507753	1.49393
1417	Saci_1459	29.8493	41.1098	18.5887	0.452173	-1.14505	0.045873	0.163172	3.17055	1.75545
319	Saci_0323	10.3903	5.98328	14.7974	2.47313	1.30634	0.0461296	0.163552	0.0835229	0.00391803
1662	Saci_1714	41.127	53.4186	28.8355	0.539803	-0.889495	0.0461796	0.163552	1.23601	0.41574
2277	Saci_2347	68.633	49.5586	87.7075	1.76977	0.823565	0.0461842	0.163552	0.540465	2.87567
892	Saci_0915	10.8798	5.93891	15.8207	2.6639	1.41354	0.046317	0.163781	0.0119336	2.88517
1600	Saci_1648	10.7139	16.3907	5.03718	0.30732	-1.70219	0.0464776	0.164107	0.81914	0.545476
2244	Saci_2314	200.735	253.414	148.055	0.584241	-0.775364	0.0466204	0.164369	0.456165	0.467595
154	Saci_0156	48.9719	35.4115	62.5322	1.76587	0.82038	0.0468733	0.165019	0.771568	0.0230942
1717	Saci_1769	38.9671	27.5712	50.3629	1.82665	0.869199	0.0473638	0.166502	0.00521667	0.517183
1949	Saci_2007	5.88747	9.23479	2.54014	0.275062	-1.86217	0.0475783	0.16688	0.0812106	0.40956
2013	Saci_2076	3.67466	6.59177	0.757555	0.114924	-3.12124	0.0476799	0.16688	0.798316	0.129547
2164	Saci_2234	19.0733	13.0504	25.0961	1.92302	0.943371	0.0476588	0.16688	0.150008	3.03619
125	Saci_0125	13.9179	8.67068	19.165	2.21032	1.14426	0.0484354	0.169277	0.011414	0.0910281
50	Saci_0050	8.00369	12.5751	3.43232	0.272947	-1.87331	0.0485876	0.169316	0.730176	0.248498
1418	Saci_1460	15.1848	21.4548	8.9147	0.41551	-1.26704	0.0485276	0.169316	0.813795	0.207064
1216	Saci_1251	7.22431	10.6608	3.78778	0.355298	-1.4929	0.049273	0.171326	1.25718	1.05656
2220	Saci_2290	29.2335	21.0238	37.4432	1.78099	0.832676	0.049307	0.171326	0.108076	2.89215
2198	Saci_2268	27.8674	37.1926	18.5421	0.498542	-1.00421	0.0494547	0.171591	0.232856	0.113151
2021	Saci_2084	9.36272	14.0455	4.67995	0.3332	-1.58554	0.0497936	0.172517	0.0160882	0.000950462
290	Saci_0294	8.0934	12.2644	3.9224	0.31982	-1.64467	0.0498981	0.17252	1.37463	0.0514135
593	Saci_0607	7.40182	11.0159	3.78778	0.343847	-1.54016	0.0499382	0.17252	1.83494	1.02998
2047	Saci_2110	12.7494	18.8118	6.68691	0.355464	-1.49223	0.0500455	0.172643	0.418268	1.49716
1719	Saci_1771	7.36825	3.72686	11.0096	2.95414	1.56274	0.0504477	0.173781	0.475824	0.554555
1353	Saci_1388	103.914	78.0361	129.793	1.66324	0.733996	0.0506499	0.174227	0.0409053	0.178467
978	Saci_1003	6.18484	10.2299	2.13981	0.209173	-2.25723	0.0510283	0.175278	0.126092	0.460817
561	Saci_0575	11.7791	7.15587	16.4023	2.29214	1.1967	0.0513912	0.176272	1.00739	0.0421134
693	Saci_0710	9.37343	5.3748	13.3721	2.48792	1.31494	0.051915	0.177814	0.112968	0.654597
376	Saci_0380	14.0108	19.509	8.5126	0.436342	-1.19647	0.0521854	0.178042	0.0279702	0.123886
1814	Saci_1866	212.055	158.734	265.377	1.67183	0.741431	0.0522039	0.178042	0.468301	0.0371811
1852	Saci_1906	3.97951	6.93399	1.02503	0.147827	-2.75802	0.0521195	0.178042	0.750659	0.0466068
95	Saci_0095	7521.16	9783.66	5258.67	0.537495	-0.895677	0.0525439	0.178948	2.43006	0.837872
610	Saci_0624	57.1197	42.6562	71.5833	1.67815	0.746869	0.0534315	0.181027	0.0473732	0.5066
1271	Saci_1306	32.2386	22.6718	41.8055	1.84394	0.882793	0.0533056	0.181027	0.0430621	0.628769
1957	Saci_2018	79.5144	58.6602	100.369	1.71102	0.774854	0.053456	0.181027	0.20764	0.795105
2148	Saci_2218	9.99052	5.89453	14.0865	2.38976	1.25687	0.0534286	0.181027	0.263867	4.04674
469	Saci_0478	7.32288	3.81561	10.8301	2.83838	1.50507	0.0536854	0.181547	0.104862	0.375041
1696	Saci_1748	20.2553	27.1403	13.3703	0.492637	-1.0214	0.0537778	0.181604	0.145058	0.375627
2160	Saci_2230	14.4452	9.19041	19.7	2.14354	1.09999	0.0542639	0.182988	0.00231058	0.0474713
1168	Saci_1203	19.737	27.4825	11.9916	0.436335	-1.19649	0.0544572	0.183382	0.212637	1.88542
2199	Saci_2269	120.47	154.025	86.9157	0.564296	-0.825475	0.0547098	0.183975	0.0398379	0.130187
193	Saci_0195	119.979	154.824	85.1349	0.549883	-0.862805	0.0549004	0.184358	0.611168	0.392674
989	Saci_1014	14.668	9.14603	20.19	2.20752	1.14243	0.0550306	0.184537	0.132648	0.13049
878	Saci_0901	11.8678	7.02274	16.7129	2.37982	1.25085	0.0551813	0.184745	0.00730388	0.958594
1556	Saci_1603	8.24161	13.006	3.47719	0.267353	-1.90318	0.0552464	0.184745	0.0192998	0.788238
148	Saci_0150	20.3977	27.9135	12.882	0.461497	-1.11561	0.0556609	0.185872	0.840095	0.456557
79	Saci_0079	6.29639	10.1855	2.40729	0.236345	-2.08103	0.0557924	0.186052	0.456845	0.556557
108	Saci_0108	5.50918	9.14603	1.87234	0.204716	-2.28831	0.0567219	0.188628	0.151569	0.413517
2179	Saci_2249	56.5234	42.7577	70.289	1.64389	0.717114	0.0568619	0.188832	2.14318	0.0695761
54	Saci_0054	3211.42	2309.12	4113.71	1.7815	0.833096	0.0570394	0.189149	0.22091	0.477595
1316	Saci_1351	78.2267	56.0488	100.405	1.79138	0.841071	0.057115	0.189149	0.188965	6.59514
982	Saci_1007	10.566	15.6047	5.52726	0.354205	-1.49734	0.0573756	0.189751	0.239088	0.272657
1994	Saci_2057	27.4341	18.5899	36.2782	1.9515	0.964583	0.0578304	0.190927	2.57396	1.26721
2163	Saci_2233	67.5735	50.5093	84.6377	1.67569	0.744752	0.0578904	0.190927	0.195421	0.221919
830	Saci_0853	8.37535	13.006	3.74467	0.287918	-1.79627	0.0584439	0.192173	0.0192783	0.881955
1595	Saci_1643	81.1943	57.7095	104.679	1.81389	0.85909	0.0585083	0.192173	0.49941	11.0151
1976	Saci_2037	34.4121	23.369	45.4551	1.9451	0.959844	0.058483	0.192173	0.175168	7.91639
2022	Saci_2085	15.3893	10.0967	20.6819	2.04837	1.03448	0.0594537	0.195011	1.52926	0.587733
347	Saci_0351	44.9153	58.2736	31.5569	0.54153	-0.884888	0.0595919	0.195198	1.02265	0.0799867
384	Saci_0388	7.86295	11.1806	4.54533	0.406538	-1.29854	0.0598667	0.195565	1.53558	1.32094
2106	Saci_2172	6.57049	9.84327	3.2977	0.33502	-1.57768	0.0598295	0.195565	0.593296	0.645268
720	Saci_0737	13.6061	8.71506	18.4972	2.12244	1.08573	0.0602686	0.19655	0.187967	0.075484
1582	Saci_1630	13.3502	18.9006	7.79992	0.412682	-1.2769	0.0603321	0.19655	0.0327857	0.00153906
669	Saci_0686	85.034	109.049	61.0189	0.559554	-0.837651	0.0604863	0.19656	1.91929	0.083211
2033	Saci_2096	19.6949	12.9616	26.4282	2.03896	1.02783	0.0604988	0.19656	0.0173032	1.79945
1076	Saci_1106	60.3829	76.8636	43.9022	0.57117	-0.808008	0.0612575	0.198487	0.0073889	3.28031e-06
655	Saci_0670	11.7951	7.45371	16.1366	2.1649	1.1143	0.0617859	0.19993	0.935163	2.74828
302	Saci_0306	97.6989	74.8734	120.524	1.60971	0.686801	0.0619071	0.200052	0.121642	0.664906
596	Saci_0610	41.0182	52.6642	29.3722	0.557727	-0.842369	0.06243	0.201471	0.985669	0.00174335
1020	Saci_1045	14.9771	20.1491	9.80511	0.486628	-1.03911	0.0637178	0.205351	4.20445	0.135381
1585	Saci_1633	17.9283	11.7891	24.0676	2.04152	1.02964	0.0639304	0.20576	0.488643	0.160513
1539	Saci_1586	8.37806	4.76631	11.9898	2.51553	1.33086	0.0647129	0.208	1.08983	0.0786446
861	Saci_0884	10.7735	15.1293	6.41767	0.424187	-1.23723	0.0652994	0.209604	0.0123132	0.293926
1150	Saci_1185	4.61815	7.45371	1.78259	0.239154	-2.06399	0.0655334	0.210074	1.02899	0.224986
1970	Saci_2031	3.19255	5.85015	0.534953	0.0914426	-3.45099	0.0660342	0.211397	0.9231	0.0812173
986	Saci_1011	3.4148	6.07204	0.757555	0.124761	-3.00276	0.0661733	0.211561	1.27529	0.141359
791	Saci_0814	23.7878	16.866	30.7096	1.8208	0.864571	0.0664895	0.211944	0.226002	0.0392342
897	Saci_0920	61.9662	46.9599	76.9724	1.63911	0.712911	0.0665581	0.211944	1.10378	0.090181
1702	Saci_1754	268.061	334.264	201.857	0.603886	-0.727652	0.0664829	0.211944	2.82074	0.0378802
1579	Saci_1627	11.0264	16.2132	5.83961	0.360177	-1.47322	0.0667784	0.212083	0.00940357	0.767523
1761	Saci_1813	8.57836	4.89945	12.2573	2.50177	1.32295	0.0667232	0.212083	0.0924322	0.108814
398	Saci_0402	5.44973	8.58193	2.31754	0.270049	-1.88871	0.0676999	0.214442	0.339777	0.0575032
1040	Saci_1065	6.97941	10.794	3.16484	0.293205	-1.77002	0.0676147	0.214442	0.0336641	0.218333
641	Saci_0656	48.9122	36.8504	60.974	1.65464	0.726514	0.0681994	0.21574	0.0330998	0.140379
624	Saci_0639	194.312	150.907	237.717	1.57526	0.655589	0.0689351	0.217086	0.000901354	2.76147
1067	Saci_1095	12.5447	8.19533	16.8941	2.06143	1.04365	0.0690419	0.217086	0.375795	2.184
1178	Saci_1213	23.6608	16.3463	30.9753	1.89495	0.922156	0.0690768	0.217086	0.348194	0.507352
1288	Saci_1323	106.687	79.4494	133.925	1.68567	0.753322	0.0690064	0.217086	0.877992	1.92717
1680	Saci_1732	7.76135	4.33534	11.1874	2.5805	1.36765	0.0690318	0.217086	0.00601059	0.0152094
755	Saci_0773	139.472	107.566	171.377	1.59323	0.671956	0.0694288	0.217633	0.27435	0.108486
1969	Saci_2030	4.03305	1.60356	6.46254	4.03011	2.01082	0.0694324	0.217633	0.111059	0.114623
440	Saci_0446	29.3817	21.4548	37.3085	1.73894	0.798204	0.0699187	0.218323	0.640956	1.64887
583	Saci_0597	35.6276	46.3387	24.9166	0.537708	-0.895106	0.0699253	0.218323	0.3301	0.442585
1989	Saci_2052	3.3035	6.07204	0.534953	0.088101	-3.5047	0.0698226	0.218323	1.27671	0.0778409
57	Saci_0057	24.5099	32.2172	16.8026	0.521541	-0.939147	0.0712306	0.22211	1.29848	0.100587
608	Saci_0622	3.34978	1.03946	5.66011	5.44525	2.445	0.0718259	0.223207	0.781809	0.407921
1243	Saci_1278	3.39416	1.12821	5.66011	5.01688	2.32679	0.0717516	0.223207	0.859326	0.40513
1491	Saci_1537	38.9102	50.8071	27.0134	0.531684	-0.911358	0.0718615	0.223207	0.0188933	1.79993
1415	Saci_1457	107.612	82.5362	132.688	1.60764	0.684944	0.0732926	0.227358	0.126354	0.0373972
1817	Saci_1869	21.5924	28.8326	14.3522	0.497778	-1.00643	0.0734355	0.227508	0.424318	0.0732428
441	Saci_0447	12.5701	17.4301	7.71017	0.442348	-1.17675	0.0739102	0.228389	0.40951	0.275656
674	Saci_0691	20.2597	14.1342	26.3851	1.86675	0.90053	0.0738803	0.228389	0.144646	0.204643
844	Saci_0867	75.0723	55.3516	94.793	1.71256	0.776156	0.074133	0.228783	0.595503	3.30847
617	Saci_0632	3.3271	1.08384	5.57036	5.13949	2.36163	0.0744178	0.229367	0.00137858	2.85835
2020	Saci_2083	16.0315	21.2329	10.8301	0.510064	-0.971251	0.0748621	0.230441	3.92292	0.178934
1331	Saci_1366	11.5315	16.6885	6.37456	0.381973	-1.38846	0.0749868	0.230529	0.212824	0.900115
456	Saci_0463	6.60835	10.0967	3.11997	0.309008	-1.69429	0.0752771	0.231126	1.74383	0.000687437
1848	Saci_1902	4.46211	7.58685	1.33738	0.176276	-2.50409	0.0755689	0.231725	0.0112977	0.287745
183	Saci_0185	3.83059	6.63615	1.02503	0.154462	-2.69468	0.0757108	0.231864	1.65484	0.0486999
235	Saci_0239	4.4843	7.63123	1.33738	0.175251	-2.5125	0.0760243	0.232528	0.226356	0.28614
670	Saci_0687	37.5184	27.5712	47.4656	1.72156	0.783718	0.0769607	0.235092	0.00538117	0.712456
2224	Saci_2294	125.804	99.4278	152.18	1.53056	0.614057	0.077098	0.235213	1.54043	3.60059
1426	Saci_1468	119.648	92.3479	146.947	1.59124	0.670148	0.077883	0.237306	0.259259	0.0928332
93	Saci_0093	3.96468	6.41426	1.51511	0.23621	-2.08186	0.0783447	0.237507	0.49902	0.407493
411	Saci_0415	420.995	321.126	520.865	1.622	0.69777	0.078049	0.237507	0.117266	1.28594
714	Saci_0731	9.54133	14.0455	5.03718	0.358633	-1.47942	0.078189	0.237507	0.0160615	0.624854
2168	Saci_2238	63.6948	46.6365	80.7531	1.73154	0.792059	0.0782784	0.237507	1.06272	4.57153
88	Saci_0088	20.0485	27.7931	12.3039	0.442696	-1.17561	0.0789116	0.238481	0.717977	2.53467
1193	Saci_1228	9.58571	14.1342	5.03718	0.356381	-1.48851	0.0789638	0.238481	0.171286	0.621569
1336	Saci_1371	7.44018	11.1806	3.6998	0.330913	-1.59548	0.0792329	0.238939	1.54081	0.342979
1358	Saci_1393	67.1193	51.1178	83.1208	1.62607	0.701385	0.0793147	0.238939	0.35458	0.651177
581	Saci_0595	2.26569	0.564107	3.96727	7.03284	2.81411	0.079733	0.239898	0.405046	1.03156
124	Saci_0124	8.53127	13.0504	4.01215	0.307435	-1.70165	0.0800959	0.240388	0.176788	0.974941
658	Saci_0673	4.783	2.12329	7.4427	3.50526	1.80952	0.0800504	0.240388	0.375652	0.770565
345	Saci_0349	13.9075	18.7674	9.04756	0.482088	-1.05263	0.0810964	0.243087	0.764914	0.0681852
1235	Saci_1270	8.95454	12.9616	4.94743	0.381698	-1.3895	0.0812097	0.243123	0.0206204	0.00878363
1956	Saci_2017	108.565	82.7137	134.417	1.62509	0.70052	0.0817017	0.244291	0.00809056	1.3053
623	Saci_0638	3.10425	1.12821	5.08028	4.50295	2.17087	0.08193	0.244365	0.871161	1.99485
887	Saci_0910	53.1881	40.0132	66.3631	1.65853	0.729907	0.0818643	0.244365	0.00351895	0.569743
509	Saci_0521	4.34477	1.55919	7.13035	4.57312	2.19318	0.0823147	0.245208	1.2139	2.08056
1101	Saci_1131	12.3928	17.2082	7.57732	0.440331	-1.18334	0.0825433	0.245584	0.323863	0.0772368
664	Saci_0680	9.06033	5.50793	12.6127	2.28992	1.1953	0.0831193	0.246992	0.855341	0.619936
1064	Saci_1092	2.79895	5.33042	0.267476	0.0501792	-4.31677	0.0832321	0.247021	0.631704	0.0262906
642	Saci_0657	14.6829	9.66576	19.7	2.03812	1.02724	0.0834143	0.247256	0.253815	0.0467708
760	Saci_0778	10.7611	6.41426	15.108	2.35538	1.23596	0.0837022	0.247804	0.456041	1.74911
1533	Saci_1580	3.72183	1.55919	5.88448	3.77407	1.91612	0.0838537	0.247947	1.23467	3.55017
63	Saci_0063	3.91995	6.54739	1.29251	0.197408	-2.34075	0.0843238	0.24903	0.246764	0.0092822
2064	Saci_2128	4.55148	7.49809	1.60486	0.214036	-2.22408	0.0844714	0.249159	0.40812	0.388426
386	Saci_0390	4.91673	2.12329	7.71017	3.63123	1.86046	0.0848857	0.249955	0.374707	0.622243
1052	Saci_1077	11.1773	7.06712	15.2875	2.16319	1.11316	0.0850534	0.249955	0.0791596	0.0551911
2175	Saci_2245	7.29077	10.9715	3.61005	0.329039	-1.60367	0.0850115	0.249955	1.10221	0.0646642
2065	Saci_2129	4.96702	8.10658	1.82746	0.225429	-2.14925	0.0852378	0.250191	0.00478821	0.0129624
1894	Saci_1948	40.1344	50.674	29.5948	0.584024	-0.7759	0.0853581	0.250238	0.267108	0.00263334
787	Saci_0809	1.51511	0	3.03022	Inf	Inf	0.0860491	0.251649	0	2.31739
1591	Saci_1639	12.9424	17.5948	8.29	0.471161	-1.08571	0.086017	0.251649	1.94549	0.0200007
723	Saci_0741	2.53253	0.519729	4.54533	8.74558	3.12855	0.0864153	0.252106	0.355868	3.05618
1102	Saci_1132	8.08878	4.81069	11.3669	2.36283	1.24052	0.0864147	0.252106	0.351009	2.01416
933	Saci_0957	18.1209	12.3088	23.933	1.94438	0.95931	0.0865797	0.252279	0.662932	0.963563
2249	Saci_2319	421.711	523.987	319.436	0.609626	-0.714003	0.0868171	0.252664	0.00967163	0.00672589
1419	Saci_1461	13.209	17.9055	8.5126	0.475419	-1.07273	0.0872991	0.253759	0.0777482	0.132623
991	Saci_1016	1.62575	3.25151	0	0	-Inf	0.0876674	0.253908	0.00486783	0
1140	Saci_1175	1.62575	3.25151	0	0	-Inf	0.0876674	0.253908	0.00486783	0
1654	Saci_1706	1.62575	3.25151	0	0	-Inf	0.0876674	0.253908	0.00486783	0
1203	Saci_1238	1.64794	3.29588	0	0	-Inf	0.0882035	0.255153	0.401208	0
1056	Saci_1081	1.67013	3.34026	0	0	-Inf	0.0887491	0.255987	1.41482	0
1671	Saci_1723	17.7043	11.8778	23.5309	1.98108	0.986285	0.0886597	0.255987	0.0226805	2.62871
2258	Saci_2328	8.59991	4.89945	12.3004	2.51056	1.32801	0.0888119	0.255987	0.092388	1.3748
1172	Saci_1207	19.2198	13.6145	24.8251	1.82343	0.866656	0.0889835	0.255999	0.262898	0.226113
2046	Saci_2109	87.3617	107.116	67.6072	0.631157	-0.663928	0.0890292	0.255999	6.86997	1.41158
1682	Saci_1734	5.79383	3.29588	8.29177	2.5158	1.33101	0.0893841	0.256712	0.373971	4.42177
1422	Saci_1464	13.5985	9.23479	17.9623	1.94506	0.959818	0.0895399	0.256852	0.0729804	0.0383119
320	Saci_0324	2.93269	5.33042	0.534953	0.100358	-3.31677	0.089857	0.257454	0.630667	0.090204
186	Saci_0188	3.0218	5.28604	0.757555	0.143312	-2.80277	0.0900343	0.257528	1.53961	0.163036
869	Saci_0892	9.50589	5.28604	13.7257	2.5966	1.37662	0.0900972	0.257528	1.41206	3.85654
588	Saci_0602	9.12554	13.4814	4.7697	0.353799	-1.499	0.090231	0.257604	0.0748429	0.569082
2009	Saci_2072	8.48861	4.89945	12.0778	2.46513	1.30166	0.0903967	0.25777	0.0926141	0.852867
1670	Saci_1722	4.38047	6.97836	1.78259	0.255445	-1.96892	0.0906155	0.258088	0.227008	0.237846
1275	Saci_1310	26.1188	19.1224	33.1151	1.73174	0.792224	0.0914132	0.259343	0.761576	0.210637
1517	Saci_1564	4.42485	7.06712	1.78259	0.252237	-1.98715	0.091231	0.259343	0.0864449	0.235353
1735	Saci_1787	5.861	3.16275	8.55925	2.70627	1.4363	0.09147	0.259343	1.08363	4.59586
2027	Saci_2090	99.9803	76.8636	123.097	1.6015	0.679425	0.0914885	0.259343	0.00411937	1.26482
1087	Saci_1117	14.1897	19.4647	8.9147	0.457994	-1.1266	0.0916973	0.259629	0.00356177	0.224371
87	Saci_0087	4.11289	7.15587	1.06991	0.149514	-2.74164	0.092657	0.261235	1.11564	0.211935
1290	Saci_1325	8.15446	4.94383	11.3651	2.29885	1.20091	0.0924639	0.261235	0.560461	0.221904
1661	Saci_1713	10.5322	7.02274	14.0416	1.99945	0.999604	0.0928032	0.261235	0.00751613	2.8619
1931	Saci_1986	11.2657	7.15587	15.3755	2.14865	1.10343	0.0928085	0.261235	1.01871	1.55456
2305	Saci_2375	59.6201	76.0904	43.1499	0.567088	-0.818356	0.0926922	0.261235	0.565323	2.03
512	Saci_0524	4.20261	6.84523	1.55998	0.227894	-2.13357	0.0937845	0.263205	2.72598	0.00033334
1097	Saci_1127	278.286	217.357	339.215	1.56064	0.642135	0.0937459	0.263205	0.823066	0.461694
1789	Saci_1841	3.02144	5.50793	0.534953	0.0971241	-3.36403	0.0938372	0.263205	0.920656	0.0869471
1116	Saci_1151	3.32735	1.03946	5.61524	5.40208	2.43352	0.0941886	0.263882	0.782679	1.35456
499	Saci_0508	14.0433	9.14603	18.9406	2.07091	1.05027	0.094796	0.264657	0.134508	2.10075
789	Saci_0811	26.6684	19.509	33.8278	1.73396	0.794067	0.0947817	0.264657	0.02265	0.450992
1151	Saci_1186	6.58801	3.77123	9.40478	2.49382	1.31836	0.0946279	0.264657	0.0330115	0.184649
197	Saci_0199	9.43714	13.6145	5.25978	0.386336	-1.37207	0.0952107	0.265475	0.306413	0.250603
1902	Saci_1956	4.96727	8.0622	1.87234	0.232236	-2.10633	0.0953099	0.265475	0.184063	0.462912
503	Saci_0512	23.4853	28.6994	18.2711	0.636635	-0.651462	0.0957454	0.266379	0.01106	2.83202
1583	Saci_1631	3.76582	1.55919	5.97246	3.8305	1.93753	0.0962068	0.267352	1.23305	0.00078123
1975	Saci_2036	45.4259	34.3405	56.5114	1.64562	0.718629	0.0965717	0.268056	0.640801	1.91271
2269	Saci_2339	28.692	37.5476	19.8364	0.528298	-0.920575	0.0970063	0.268952	0.578424	1.40085
1820	Saci_1872	7.336	10.7496	3.9224	0.364888	-1.45447	0.0975431	0.270128	0.244542	0.0571124
2209	Saci_2279	18.0534	12.4863	23.6206	1.89172	0.9197	0.098195	0.271307	0.0674035	1.47478
2261	Saci_2331	20.0632	26.5318	13.5947	0.512391	-0.964682	0.0981633	0.271307	0.00917231	0.146196
953	Saci_0977	62.5735	49.5014	75.6457	1.52815	0.611788	0.0984805	0.271784	0.41729	4.83303
305	Saci_0309	17.958	13.1392	22.7768	1.73351	0.793694	0.100124	0.276002	0.837319	0.595027
2260	Saci_2330	18.0537	12.4419	23.6655	1.90208	0.927575	0.100335	0.276266	6.08603e-05	1.03829
622	Saci_0637	15.4443	20.5485	10.3401	0.503203	-0.990788	0.100805	0.276608	0.00238084	0.0761981
2029	Saci_2092	20.7419	14.6983	26.7854	1.82234	0.865796	0.10073	0.276608	0.248939	0.841029
120	Saci_0120	3.48197	5.93891	1.02503	0.172596	-2.53453	0.101236	0.277475	0.013238	0.0542333
170	Saci_0172	3.60979	1.69232	5.52726	3.26608	1.70756	0.101531	0.277966	1.35955	0.675858
1538	Saci_1585	79.6757	100.023	59.3278	0.593139	-0.753558	0.102007	0.27895	0.684747	0.679504
597	Saci_0611	18.0062	23.8	12.2124	0.513126	-0.962615	0.102359	0.279594	0.000403218	0.000160775
1540	Saci_1587	38.9469	49.9452	27.9486	0.559586	-0.837568	0.102944	0.280875	0.249411	1.14005
735	Saci_0753	11.3046	7.54247	15.0667	1.99758	0.998251	0.103121	0.281036	0.0646332	2.34786
1612	Saci_1660	19.6906	24.6304	14.7508	0.598885	-0.739648	0.103986	0.283074	1.60329	1.99022
2242	Saci_2312	12.232	8.10658	16.3574	2.01779	1.01278	0.104152	0.283204	0.00435199	0.00248673
932	Saci_0956	7.2763	10.2299	4.32273	0.42256	-1.24277	0.104636	0.283877	0.125176	0.743577
1231	Saci_1266	26.5505	20.1619	32.9392	1.63373	0.708173	0.104631	0.283877	0.432696	0.470453
601	Saci_0615	5.101	8.0622	2.13981	0.265413	-1.91369	0.105141	0.284334	0.183927	0.56761
1709	Saci_1761	14.1972	18.8118	9.58251	0.509388	-0.973162	0.105013	0.284334	0.411732	0.0282866
1951	Saci_2009	139.215	164.077	114.353	0.696946	-0.520881	0.10516	0.284334	0.183621	3.01934
1543	Saci_1590	32.7215	24.9282	40.5147	1.62526	0.700667	0.105445	0.284785	0.0272092	0.00102097
733	Saci_0751	20.8138	26.7852	14.8423	0.554122	-0.851725	0.105791	0.285079	1.27081	0.022275
842	Saci_0865	74.5249	58.4827	90.5671	1.54861	0.630976	0.105681	0.285079	0.0122209	0.0180167
510	Saci_0522	3.70482	5.89453	1.51511	0.257037	-1.95995	0.106312	0.285521	0.286348	0.437234
1191	Saci_1226	25.5814	33.4214	17.7414	0.530841	-0.91365	0.106109	0.285521	0.205577	1.52793
2254	Saci_2324	3.70482	5.89453	1.51511	0.257037	-1.95995	0.106312	0.285521	0.286348	0.437234
1285	Saci_1320	29.449	37.3258	21.5723	0.577947	-0.790991	0.106472	0.285631	0.000182028	0.00114978
1856	Saci_1910	4.81846	7.58685	2.05006	0.270213	-1.88783	0.106905	0.286154	0.0112744	0.127863
1961	Saci_2022	11.5704	7.6756	15.4652	2.01485	1.01068	0.106822	0.286154	0.650324	0.50211
781	Saci_0802	4.40291	6.97836	1.82746	0.261875	-1.93305	0.10728	0.286517	0.226975	0.0147252
1626	Saci_1674	4.40291	6.97836	1.82746	0.261875	-1.93305	0.10728	0.286517	0.226975	0.0147252
944	Saci_0968	7.11535	4.29096	9.93973	2.31643	1.21191	0.107499	0.286783	0.160036	0.28412
1507	Saci_1554	97.2323	75.9129	118.552	1.56168	0.643101	0.107871	0.287455	0.0782359	1.0328
1674	Saci_1726	6.37057	9.7989	2.94224	0.300262	-1.7357	0.108549	0.288941	0.199185	0.78018
1032	Saci_1057	23.379	17.3857	29.3722	1.68944	0.756548	0.108967	0.289734	0.133873	0.00376215
177	Saci_0179	6.52625	9.88765	3.16484	0.32008	-1.64349	0.109356	0.290382	1.19521	0.234409
822	Saci_0845	14.4593	9.84327	19.0753	1.9379	0.954493	0.109521	0.290382	0.529214	0.561556
1615	Saci_1663	7.24909	4.29096	10.2072	2.37877	1.25022	0.109573	0.290382	0.159669	0.342718
2039	Saci_2102	95.7247	117.999	73.4504	0.622466	-0.683933	0.109762	0.29056	6.36475	0.133081
256	Saci_0260	11.943	8.10658	15.7793	1.94649	0.960872	0.110145	0.290767	0.00437793	1.21002
738	Saci_0756	7.59575	11.4468	3.74467	0.327136	-1.61204	0.110322	0.290767	0.338299	0.982376
1430	Saci_1472	8.50148	11.8778	5.12516	0.43149	-1.2126	0.110313	0.290767	0.0262769	0.34141
1874	Saci_1928	4.3138	7.02274	1.60486	0.228523	-2.12959	0.110325	0.290767	0.00810871	0.41152
344	Saci_0348	4.68497	7.54247	1.82746	0.242289	-2.0452	0.110706	0.291454	0.0702946	0.0137975
2049	Saci_2112	2.1322	0.519729	3.74467	7.20505	2.84901	0.111762	0.293911	0.371908	2.58022
736	Saci_0754	15.686	11.5356	19.8364	1.71958	0.782055	0.112001	0.294217	1.24029	2.88427
1111	Saci_1141	16.7425	22.1649	11.3202	0.510728	-0.969372	0.113274	0.296926	6.19839	0.31332
2306	Saci_2475	1.27007	0	2.54014	Inf	Inf	0.11328	0.296926	0	1.25867
1308	Saci_1343	18.7412	23.6669	13.8155	0.583748	-0.776582	0.113612	0.297473	0.391815	0.970335
2063	Saci_2127	2.53908	4.81069	0.267476	0.0556004	-4.16876	0.11418	0.298635	0.375884	0.0300154
26	Saci_0026	1.32151	2.64302	0	0	-Inf	0.115694	0.299981	0.777553	0
633	Saci_0648	2.58346	4.89945	0.267476	0.0545932	-4.19514	0.115612	0.299981	0.0998196	0.0293133
763	Saci_0781	1.32151	2.64302	0	0	-Inf	0.115694	0.299981	0.777553	0
1024	Saci_1049	2.58346	4.89945	0.267476	0.0545932	-4.19514	0.115612	0.299981	0.0998196	0.0293133
1634	Saci_1682	130.627	101.481	159.774	1.57442	0.65482	0.115527	0.299981	0.0811871	2.09251
1734	Saci_1786	5.33072	7.63123	3.03022	0.397082	-1.33249	0.115226	0.299981	0.225238	0.980774
2240	Saci_2310	70.3501	85.2552	55.445	0.650342	-0.62073	0.115449	0.299981	2.17915	0.0497915
2270	Saci_2340	1.32151	2.64302	0	0	-Inf	0.115694	0.299981	0.777553	0
78	Saci_0078	4.59585	7.58685	1.60486	0.211532	-2.24105	0.116092	0.300363	0.0112889	0.384353
545	Saci_0559	4.59585	7.58685	1.60486	0.211532	-2.24105	0.116092	0.300363	0.0112889	0.384353
802	Saci_0825	11.086	14.9518	7.2201	0.482891	-1.05023	0.116765	0.30178	1.3353	0.134915
2074	Saci_2138	11.9618	16.3463	7.57732	0.46355	-1.1092	0.117247	0.302698	0.424305	0.0804048
1303	Saci_1338	10.5587	14.5652	6.55229	0.449859	-1.15246	0.117759	0.303695	0.063014	0.168525
237	Saci_0241	1.38808	2.77616	0	0	-Inf	0.118108	0.303942	0.972221	0
1330	Saci_1365	1.38808	2.77616	0	0	-Inf	0.118108	0.303942	0.972221	0
266	Saci_0270	14.7196	10.2742	19.165	1.86535	0.899443	0.119474	0.307093	0.00111475	0.0865059
810	Saci_0833	3.57097	6.07204	1.06991	0.176202	-2.5047	0.119588	0.307093	1.27341	0.248788
486	Saci_0495	22.6395	28.7438	16.5351	0.575258	-0.797718	0.119852	0.30744	0.0820261	0.133931
1847	Saci_1901	12.5114	16.7329	8.29	0.495432	-1.01324	0.121197	0.31056	0.0452171	0.020781
415	Saci_0421	12.2219	16.8216	7.62219	0.453118	-1.14204	0.123687	0.316602	0.0776011	0.322356
621	Saci_0636	9.20964	5.89453	12.5247	2.12481	1.08733	0.124126	0.317386	0.268271	0.137637
1669	Saci_1721	2.67282	4.81069	0.534953	0.111201	-3.16876	0.125863	0.321145	0.375167	0.101104
979	Saci_1004	1.06991	0	2.13981	Inf	Inf	0.126329	0.321992	0	1.76893
2062	Saci_2126	16.3904	12.0109	20.7699	1.72925	0.790143	0.126485	0.322046	0.459321	0.00352378
1593	Saci_1641	5.88821	9.10166	2.67476	0.293877	-1.76672	0.127041	0.32312	0.5303	0.718554
1934	Saci_1989	9.54894	13.5258	5.57213	0.411965	-1.27941	0.127533	0.324027	1.06215e-05	0.806088
2019	Saci_2082	17.0707	22.1964	11.9449	0.538146	-0.893931	0.127699	0.324106	0.00508367	0.000637286
1159	Saci_1194	238.853	278.989	198.718	0.71228	-0.489484	0.128762	0.326295	3.7884	2.12059
2086	Saci_2150	41.529	32.4707	50.5873	1.55794	0.639638	0.128833	0.326295	0.00111724	0.0268491
451	Saci_0458	29.4537	22.9381	35.9694	1.56811	0.649027	0.129057	0.326518	0.823358	0.134709
1617	Saci_1665	93.6571	113.194	74.1199	0.654803	-0.610867	0.129564	0.327457	0.035805	0.0407909
632	Saci_0647	4.07588	6.59177	1.55998	0.236656	-2.07913	0.130032	0.327948	0.795895	0.00034439
1307	Saci_1342	81.3384	98.5846	64.0922	0.650124	-0.621214	0.129929	0.327948	0.0432801	0.00933846
1811	Saci_1863	3.87582	6.41426	1.33738	0.208502	-2.26187	0.130296	0.32827	0.499359	0.336278
2043	Saci_2106	8.82841	12.4419	5.21491	0.41914	-1.2545	0.130777	0.329135	7.04052e-05	0.0243674
2206	Saci_2276	18.5292	13.5258	23.5326	1.73984	0.798953	0.131185	0.329817	9.24969e-06	0.213266
1858	Saci_1912	3.94239	6.54739	1.33738	0.204262	-2.29151	0.132055	0.331656	0.246723	0.33013
146	Saci_0148	102.556	80.5017	124.61	1.54792	0.630334	0.132228	0.331744	0.0284835	1.98287
84	Saci_0084	10.5878	14.223	6.95262	0.48883	-1.0326	0.132507	0.332097	0.895847	0.187464
2172	Saci_2242	39.1981	47.7331	30.663	0.642383	-0.638494	0.13292	0.332786	0.133838	0.413575
774	Saci_0795	19.5177	14.5208	24.5145	1.68823	0.755514	0.133618	0.333307	0.232178	0.155369
1184	Saci_1219	66.1631	52.0113	80.315	1.54418	0.626844	0.133684	0.333307	1.12682	0.113417
2023	Saci_2086	2.94857	1.03946	4.85768	4.67328	2.22444	0.133619	0.333307	0.798141	0.968808
2096	Saci_2162	7.38062	10.794	3.96727	0.367545	-1.44401	0.133488	0.333307	0.0335666	0.427324
1324	Saci_1359	18.9785	24.6748	13.2823	0.538295	-0.89353	0.134911	0.335322	2.15805	0.0237914
1613	Saci_1661	20.8169	15.9597	25.6742	1.60869	0.685887	0.13465	0.335322	2.04945	0.73445
1711	Saci_1763	225.191	181.755	268.626	1.47796	0.563605	0.13483	0.335322	0.617687	0.0127301
1534	Saci_1581	3.34256	1.64794	5.03718	3.05665	1.61195	0.135396	0.336179	0.181406	1.48641
220	Saci_0222	4.07648	6.3255	1.82746	0.288904	-1.79134	0.13647	0.337109	2.31419	0.0159358
222	Saci_0224	33.2861	25.9677	40.6045	1.56365	0.644922	0.136259	0.337109	8.83429e-06	0.0479654
686	Saci_0703	380.443	309.318	451.568	1.45988	0.545851	0.136002	0.337109	0.812607	0.670077
801	Saci_0824	36.0541	26.874	45.2342	1.6832	0.751205	0.136472	0.337109	0.429502	3.80268
2279	Saci_2349	10.0232	13.1835	6.86287	0.520564	-0.941853	0.136456	0.337109	1.56513	1.20818
1088	Saci_1118	18.6896	24.4972	12.882	0.525854	-0.927265	0.137012	0.337259	0.46331	0.50984
1249	Saci_1284	21.4667	26.2655	16.668	0.634596	-0.65609	0.137028	0.337259	1.08404	0.821396
1644	Saci_1694	94.7312	113.118	76.3442	0.674906	-0.567242	0.136777	0.337259	0.804556	0.82873
1665	Saci_1717	7.93172	4.81069	11.0527	2.29754	1.20009	0.137151	0.337259	0.352084	0.748074
1933	Saci_1988	21.5224	16.2575	26.7872	1.64768	0.720436	0.137235	0.337259	0.0202147	0.0131981
480	Saci_0489	20.3121	14.9518	25.6724	1.71701	0.7799	0.138379	0.339374	1.15237	0.0343657
1474	Saci_1517	14.6572	19.6422	9.67226	0.492423	-1.02203	0.138297	0.339374	0.709403	0.114201
689	Saci_0706	8.13032	11.3581	4.90256	0.431636	-1.21211	0.138827	0.340126	0.000447352	0.0809386
677	Saci_0694	5.12319	8.10658	2.13981	0.26396	-1.92161	0.139146	0.340354	0.00478407	0.565041
1083	Saci_1113	20.0448	15.0849	25.0046	1.65759	0.729086	0.139345	0.340354	0.119511	0.0713479
1944	Saci_2002	2.63685	1.08384	4.18987	3.86579	1.95076	0.13921	0.340354	0.00142861	0.205934
1745	Saci_1797	3.34281	1.60356	5.08205	3.16922	1.66413	0.140256	0.34223	0.11338	3.07763
900	Saci_0923	11.8373	7.63123	16.0433	2.10232	1.07198	0.140911	0.34348	0.205795	3.41139
769	Saci_0790	57.4904	46.5605	68.4203	1.46949	0.555316	0.141934	0.345622	0.00732651	1.18541
1983	Saci_2044	2.6371	1.03946	4.23475	4.074	2.02645	0.142498	0.346644	0.812104	1.12467
355	Saci_0359	10.7366	14.6983	6.77489	0.460929	-1.11738	0.14266	0.346688	0.292864	0.0207659
1384	Saci_1420	10.2194	6.93399	13.5049	1.94764	0.961727	0.143105	0.347416	0.697961	0.000569437
1133	Saci_1168	6.61561	9.7989	3.43232	0.350276	-1.51344	0.144948	0.351181	0.19887	0.305016
1862	Saci_1916	6.61561	9.7989	3.43232	0.350276	-1.51344	0.144948	0.351181	0.19887	0.305016
245	Saci_0249	13.7686	9.75452	17.7828	1.82303	0.866337	0.145245	0.35135	0.0130965	0.553543
646	Saci_0661	7.40413	4.33534	10.4729	2.41571	1.27245	0.145311	0.35135	0.00605163	1.84526
1160	Saci_1195	29.5307	36.2863	22.7751	0.627649	-0.67197	0.146942	0.354937	0.0185107	0.077398
2193	Saci_2263	643.305	514.416	772.193	1.5011	0.586025	0.147518	0.35597	0.294882	0.704974
893	Saci_0916	67.1432	53.8367	80.4496	1.49433	0.579494	0.148364	0.357653	0.348982	0.0160589
917	Saci_0941	7.75229	11.2249	4.27962	0.38126	-1.39115	0.148693	0.358086	0.871211	1.20967
1730	Saci_1782	258.977	311.682	206.272	0.661801	-0.59553	0.149036	0.358552	0.51066	0.0100933
1518	Saci_1565	6.79408	9.66576	3.9224	0.405803	-1.30115	0.149436	0.359155	0.286028	0.0617589
807	Saci_0830	15.9007	12.0997	19.7017	1.62828	0.703352	0.150797	0.362064	1.5204	1.09113
814	Saci_0837	18.1953	13.5258	22.8648	1.69047	0.75742	0.152022	0.362828	9.31375e-06	0.000299736
1173	Saci_1208	15.474	20.2507	10.6973	0.528244	-0.920723	0.151986	0.362828	1.35227	0.0613427
1528	Saci_1575	5.52547	3.29588	7.75505	2.35295	1.23447	0.151797	0.362828	0.375409	0.122726
1627	Saci_1675	6.02882	8.71506	3.34257	0.38354	-1.38255	0.15191	0.362828	0.210229	0.132842
1691	Saci_1743	13.8037	18.4252	9.18218	0.498349	-1.00477	0.151655	0.362828	0.026366	0.27496
1782	Saci_1834	18.7865	23.5781	13.995	0.593558	-0.752538	0.151937	0.362828	1.0636	0.0235635
804	Saci_0827	24.5371	18.9893	30.0849	1.58431	0.663853	0.152235	0.362977	0.0658924	0.0309421
1035	Saci_1060	27.5622	33.7764	21.3479	0.632037	-0.661919	0.153253	0.365041	0.738105	0.53774
362	Saci_0366	7.29838	10.4518	4.145	0.396584	-1.3343	0.153664	0.365053	1.50228	0.0113735
534	Saci_0548	10.7755	7.02274	14.5282	2.06873	1.04875	0.153715	0.365053	0.00747909	2.89189
906	Saci_0930	23.3207	18.4252	28.2161	1.53139	0.614839	0.153525	0.365053	0.0226442	2.37351
1966	Saci_2027	16.6283	12.4419	20.8148	1.67295	0.742397	0.153992	0.365351	6.27014e-05	0.022257
1163	Saci_1198	17.316	22.1521	12.4799	0.563373	-0.827837	0.154625	0.366489	0.0192387	0.0025792
546	Saci_0560	8.0417	11.3137	4.7697	0.421586	-1.2461	0.155632	0.368409	0.104788	0.652159
565	Saci_0579	6.09782	3.94875	8.2469	2.08848	1.06246	0.155741	0.368409	3.32726	2.82524
819	Saci_0842	8.63547	11.8334	5.43751	0.459504	-1.12185	0.156197	0.369123	0.209362	0.0213212
1334	Saci_1369	4.07031	2.12329	6.01734	2.83396	1.50282	0.156535	0.369558	0.380858	0.208193
375	Saci_0379	8.52417	11.8334	5.21491	0.440693	-1.18216	0.156851	0.36994	0.20959	0.0252888
1255	Saci_1290	3.24454	5.41918	1.06991	0.19743	-2.34059	0.157649	0.371458	0.00804272	0.276277
2272	Saci_2342	11.5315	15.0406	8.02252	0.533393	-0.90673	0.158572	0.373266	0.397144	0.040858
19	Saci_0019	28.7921	22.1964	35.3878	1.5943	0.672924	0.158855	0.373567	0.00417054	0.399835
2035	Saci_2098	5.8284	8.75944	2.89737	0.330771	-1.5961	0.159091	0.373754	0.643877	0.189549
676	Saci_0693	44.1003	54.3693	33.8313	0.622251	-0.684431	0.161222	0.378391	0.526895	0.547654
500	Saci_0509	13.9626	10.1855	17.7397	1.74166	0.800462	0.162574	0.381069	0.412342	0.149964
1072	Saci_1102	11.875	8.0622	15.6878	1.94585	0.9604	0.16268	0.381069	0.168448	0.831452
963	Saci_0987	1.90871	0.519729	3.2977	6.34503	2.66563	0.162988	0.381417	0.382213	1.62318
1057	Saci_1084	17.2228	12.8285	21.6172	1.68509	0.752824	0.163745	0.382816	0.875846	0.0625137
2217	Saci_2287	26.3172	33.4658	19.1686	0.572781	-0.803944	0.1641	0.383272	0.0816626	2.75978
1006	Saci_1031	12.0364	15.5603	8.5126	0.547072	-0.870197	0.164647	0.3836	0.548694	0.147139
1509	Saci_1556	14.643	18.8562	10.4298	0.553125	-0.854324	0.164719	0.3836	0.167782	0.045715
1843	Saci_1897	6.02906	8.67068	3.38745	0.390678	-1.35595	0.164431	0.3836	0.0128616	0.0116685
946	Saci_0970	3.88294	5.98328	1.78259	0.297928	-1.74697	0.165081	0.384069	0.0912101	0.269042
825	Saci_0848	8.47968	11.9222	5.03718	0.422504	-1.24296	0.165412	0.384468	0.0175878	0.710901
171	Saci_0173	7.83588	5.3748	10.297	1.91578	0.937936	0.166016	0.385498	0.116506	1.54008
950	Saci_0974	310.893	259.988	361.798	1.39159	0.476737	0.167187	0.387481	4.92219	0.653392
1167	Saci_1202	34.2008	27.4381	40.9635	1.49294	0.578157	0.167193	0.387481	0.332247	1.43566
138	Saci_0138	17.6124	21.6767	13.548	0.625003	-0.678064	0.167863	0.388659	0.0300286	1.12758
442	Saci_0448	2.41296	4.29096	0.534953	0.12467	-3.00382	0.168793	0.390059	0.169823	0.114621
865	Saci_0888	2.41296	4.29096	0.534953	0.12467	-3.00382	0.168793	0.390059	0.169823	0.114621
1620	Saci_1668	31.662	38.454	24.87	0.646747	-0.628726	0.169553	0.391439	0.0204929	0.0446803
876	Saci_0899	8.45774	11.8334	5.08205	0.429466	-1.21939	0.17064	0.393571	0.209724	1.48024
150	Saci_0152	17.7718	13.6589	21.8847	1.60223	0.68008	0.171557	0.393794	0.605481	0.0782597
1383	Saci_1419	11.7697	15.4272	8.11227	0.525844	-0.927294	0.170936	0.393794	2.29121	0.14695
1152	Saci_1187	14.8584	19.4647	10.2521	0.526703	-0.92494	0.172348	0.395231	0.00353438	0.442511
1998	Saci_2061	37.793	30.4361	45.1498	1.48343	0.568934	0.173196	0.396798	0.238597	0.0174836
1232	Saci_1267	12.5632	16.3463	8.78008	0.53713	-0.896657	0.174749	0.399593	0.421493	0.105835
2231	Saci_2301	52.8058	43.74	61.8715	1.41453	0.500321	0.174703	0.399593	0.0486062	4.25811
303	Saci_0307	4.24804	2.12329	6.37279	3.00137	1.58562	0.175814	0.401646	0.379504	1.6224
1431	Saci_1473	7.13017	4.81069	9.44966	1.9643	0.974017	0.179117	0.408384	0.356945	0.5983
2121	Saci_2191	37.1707	30.4805	43.8608	1.43898	0.525045	0.179444	0.408384	0.419085	1.49921
2157	Saci_2227	38.3818	45.388	31.3756	0.691277	-0.532664	0.179118	0.408384	0.0293859	0.681144
2208	Saci_2278	63.3855	51.6691	75.1019	1.45352	0.539547	0.179389	0.408384	0.391556	0.00160042
2144	Saci_2214	11.7789	8.67068	14.8872	1.71695	0.779851	0.180368	0.410097	0.0119311	0.214842
590	Saci_0604	5.08618	7.54247	2.62989	0.348678	-1.52003	0.180604	0.410247	0.0701295	0.145439
306	Saci_0310	9.61845	7.02274	12.2142	1.73923	0.798449	0.180986	0.410725	0.00764845	3.0792
1096	Saci_1126	52.5133	62.7293	42.2973	0.674283	-0.568574	0.181997	0.412241	0.00449669	0.00869733
1899	Saci_1953	18.4081	23.8444	12.9717	0.544016	-0.878279	0.181937	0.412241	0.0330213	1.30754
23	Saci_0023	5.28624	7.71998	2.85249	0.369495	-1.43637	0.182366	0.412687	1.45394	0.00346907
1854	Saci_1908	6.8012	9.23479	4.3676	0.472951	-1.08024	0.18261	0.41285	0.0807248	0.214525
416	Saci_0422	3.86099	5.89453	1.82746	0.310027	-1.68954	0.182824	0.412946	0.285961	0.0168236
1306	Saci_1341	17.338	22.3739	12.3021	0.549843	-0.86291	0.183271	0.413567	0.82243	0.206847
112	Saci_0112	26.4464	21.2014	31.6915	1.49479	0.579941	0.183642	0.414015	0.207744	0.745182
2026	Saci_2089	156.062	126.01	186.114	1.47698	0.56265	0.183821	0.414028	0.379414	1.72252
390	Saci_0394	4.99707	7.58685	2.40729	0.317298	-1.65609	0.184465	0.4143	0.0112626	0.709298
1447	Saci_1489	18.0508	22.1964	13.9052	0.626463	-0.6747	0.184632	0.4143	0.0050202	0.338691
1486	Saci_1529	11.6073	8.10658	15.108	1.86367	0.898148	0.1846	0.4143	0.00440737	1.64024
2176	Saci_2246	18.0548	14.0455	22.0642	1.57091	0.651598	0.18416	0.4143	0.0141835	1.13902
1598	Saci_1646	42.11	51.9038	32.3162	0.622618	-0.68358	0.184851	0.414406	2.01033	0.766498
67	Saci_0067	15.5195	19.9844	11.0545	0.553157	-0.854238	0.185768	0.416072	0.0272852	0.585613
407	Saci_0411	2.80656	4.81069	0.802429	0.166801	-2.5838	0.186338	0.416117	0.37447	0.196331
784	Saci_0805	5.88025	8.19533	3.56517	0.435025	-1.20083	0.186229	0.416117	0.413568	0.573577
916	Saci_0940	36.1776	43.6956	28.6595	0.65589	-0.608473	0.186019	0.416117	0.154022	0.0522442
2003	Saci_2066	2.39182	1.08384	3.6998	3.41361	1.7713	0.186481	0.416117	0.00144889	0.835299
1771	Saci_1823	4.45501	6.36988	2.54014	0.398774	-1.32636	0.187347	0.41766	1.23392	0.540601
137	Saci_0137	8.41998	11.4025	5.43751	0.476872	-1.06833	0.18842	0.419384	0.0782731	0.0218854
2184	Saci_2254	26.465	32.16	20.7699	0.645829	-0.630776	0.188469	0.419384	1.28989	0.00201625
433	Saci_0439	2.87313	4.94383	0.802429	0.162309	-2.62318	0.188936	0.420032	0.597193	0.191206
147	Saci_0149	32.5767	39.9244	25.229	0.631919	-0.662188	0.189802	0.421178	0.133283	0.752707
1832	Saci_1884	32.0389	25.8789	38.199	1.47606	0.561756	0.189751	0.421178	0.123267	0.61086
514	Saci_0526	34.45	27.0515	41.8486	1.547	0.629469	0.190889	0.423199	1.56084e-05	1.8174
1439	Saci_1481	46.8352	38.9293	54.7412	1.40617	0.491769	0.191525	0.423826	0.00476302	6.73677
1809	Saci_1861	8.33087	11.4468	5.21491	0.455576	-1.13424	0.191442	0.423826	0.336173	0.0258987
747	Saci_0765	4.41028	6.50301	2.31754	0.356379	-1.48851	0.192885	0.426443	0.00962729	0.0711423
2147	Saci_2217	47.1444	39.0181	55.2708	1.41654	0.502375	0.193657	0.427362	0.0371343	0.923883
468	Saci_0477	1.61944	0.564107	2.67476	4.74159	2.24537	0.194372	0.427762	0.437203	1.9242
2140	Saci_2210	19.6815	15.9597	23.4033	1.4664	0.55228	0.194343	0.427762	2.09621	5.10224
2227	Saci_2297	58.773	49.1276	68.4185	1.39267	0.477852	0.194085	0.427762	1.16338	0.379555
259	Saci_0263	11.8431	15.1737	8.5126	0.561011	-0.8339	0.194921	0.428266	0.0219006	0.149758
267	Saci_0271	5.63546	8.15095	3.11997	0.382773	-1.38544	0.19547	0.428266	0.0830531	0.000807661
1017	Saci_1042	6.6917	4.29096	9.09243	2.11897	1.08336	0.195287	0.428266	0.161113	1.73865e-07
1241	Saci_1276	14.888	18.8562	10.9199	0.579115	-0.788079	0.195489	0.428266	0.167284	0.00243749
1797	Saci_1849	5.45759	8.01782	2.89737	0.361366	-1.46847	0.195493	0.428266	0.623563	0.202387
217	Saci_0219	4.12111	6.36988	1.87234	0.293936	-1.76643	0.199105	0.435747	1.23684	0.562141
1586	Saci_1634	3.73591	2.21205	5.25978	2.37779	1.24962	0.199271	0.435747	0.513541	0.544235
836	Saci_0859	21.7052	26.9184	16.492	0.612668	-0.706823	0.199982	0.436904	0.310096	0.270499
524	Saci_0537	3.22947	4.94383	1.51511	0.306465	-1.70621	0.200525	0.43769	0.594476	0.501333
1142	Saci_1177	5.45724	8.23971	2.67476	0.324619	-1.62318	0.200785	0.43786	0.995342	0.776661
1785	Saci_1837	3.11817	4.94383	1.29251	0.261439	-1.93545	0.201504	0.438632	0.595306	0.0118019
2037	Saci_2100	3.11817	4.94383	1.29251	0.261439	-1.93545	0.201504	0.438632	0.595306	0.0118019
2299	Saci_2369	1.77497	0.519729	3.03022	5.83039	2.54359	0.202884	0.441236	0.388943	2.15196
2169	Saci_2239	38.0311	30.5121	45.5501	1.49285	0.578074	0.203558	0.442302	1.28764	0.185967
899	Saci_0922	117.855	99.8904	135.819	1.35968	0.443268	0.204533	0.442983	0.21697	2.47683
954	Saci_0978	3.25281	1.64794	4.85768	2.94773	1.5596	0.204366	0.442983	0.181958	0.919069
1282	Saci_1317	32.6485	27.0515	38.2456	1.41381	0.499585	0.204168	0.442983	1.61814e-05	2.70717
2303	Saci_2373	7.08375	9.71014	4.45735	0.459041	-1.12331	0.20461	0.442983	0.0425729	0.145566
298	Saci_0302	14.5686	17.6392	11.4979	0.651841	-0.617409	0.206227	0.446081	1.30627	1.11398
46	Saci_0046	196.116	165.351	226.88	1.37211	0.456392	0.207025	0.447002	0.0840615	1.30046
149	Saci_0151	11.5562	8.53755	14.5748	1.70714	0.771583	0.206877	0.447002	0.808557	0.0253961
576	Saci_0590	4.96896	3.29588	6.64204	2.01525	1.01096	0.20741	0.447153	0.378189	2.10876
2104	Saci_2170	12.3705	15.6934	9.04756	0.576519	-0.79456	0.207467	0.447153	0.000563723	0.0777313
1321	Saci_1356	37.5859	30.8227	44.3491	1.43884	0.524911	0.207822	0.447516	0.00266152	0.224054
425	Saci_0431	5.14743	3.16275	7.13212	2.25504	1.17315	0.208131	0.44778	1.09483	1.26881
971	Saci_0995	24.4746	29.6945	19.2548	0.648428	-0.624981	0.209652	0.450649	0.058433	0.0134606
52	Saci_0052	14.9257	19.4647	10.3867	0.533619	-0.906119	0.210417	0.451888	0.00353155	1.96517
1896	Saci_1950	4.66408	2.64302	6.68514	2.52936	1.33877	0.210643	0.45197	0.718577	0.481528
1300	Saci_1335	13.5389	10.1855	16.8924	1.65847	0.729855	0.21101	0.452026	0.415744	0.00120118
1511	Saci_1558	12.7063	9.23479	16.1779	1.75184	0.808874	0.211046	0.452026	0.0743024	1.08641
162	Saci_0164	11.2338	14.2674	8.20025	0.574756	-0.798979	0.211452	0.452308	1.46023	0.562556
1225	Saci_1260	4.46342	2.73178	6.19506	2.26778	1.18128	0.211554	0.452308	0.129966	0.170198
1746	Saci_1798	26.3068	21.4104	31.2032	1.45738	0.543381	0.211997	0.452852	1.05059	3.41409
74	Saci_0074	15.304	19.5534	11.0545	0.56535	-0.822785	0.212234	0.452955	0.152725	0.595096
506	Saci_0517	4.94702	3.20713	6.68691	2.08502	1.06006	0.212845	0.453856	0.236682	3.58433
1908	Saci_1962	1.93115	0.519729	3.34257	6.43138	2.68513	0.213796	0.455479	0.381128	0.30292
657	Saci_0672	7.56646	10.1855	4.94743	0.485733	-1.04176	0.214537	0.456306	0.452725	0.0104664
2006	Saci_2069	0.534953	0	1.06991	Inf	Inf	0.214755	0.456306	0	1.0331
2132	Saci_2202	0.534953	0	1.06991	Inf	Inf	0.214755	0.456306	0	1.0331
173	Saci_0175	19.914	24.8079	15.02	0.605453	-0.723912	0.215165	0.456773	4.18372	0.043714
1155	Saci_1190	3.60088	5.41918	1.78259	0.32894	-1.6041	0.215435	0.456943	0.00801178	0.289629
685	Saci_0702	5.02673	6.97836	3.07509	0.440661	-1.18226	0.216384	0.458272	0.226084	0.242787
1884	Saci_1938	19.0988	23.7556	14.442	0.607939	-0.718003	0.216443	0.458272	0.0488933	0.49094
716	Saci_0733	4.36579	6.59177	2.13981	0.324619	-1.62318	0.216785	0.458591	0.794297	0.664766
481	Saci_0490	5.07111	7.06712	3.07509	0.435127	-1.20049	0.21766	0.460036	0.0860974	0.240814
42	Saci_0042	4.73696	7.1115	2.36241	0.332196	-1.58989	0.218999	0.46246	0.455745	0.0932053
1526	Saci_1573	2.04154	3.81561	0.267476	0.0701005	-3.83443	0.219517	0.462739	0.113302	0.0406836
2081	Saci_2145	2.04154	3.81561	0.267476	0.0701005	-3.83443	0.219517	0.462739	0.113302	0.0406836
767	Saci_0788	21.7343	26.5762	16.8924	0.635621	-0.653762	0.220103	0.462757	0.0799433	0.000718588
1286	Saci_1321	5.13767	7.20025	3.07509	0.427082	-1.22742	0.219782	0.462757	2.04281	0.237901
2094	Saci_2160	42.3163	35.2912	49.3414	1.39812	0.483491	0.219952	0.462757	0.160171	0.313549
1456	Saci_1498	2.06373	3.85999	0.267476	0.0692946	-3.85111	0.220753	0.463716	0.73081	0.0400617
1399	Saci_1435	15.0734	18.3364	11.8103	0.644089	-0.634668	0.220983	0.463793	0.0915196	0.56188
1109	Saci_1139	3.42301	5.28604	1.55998	0.295114	-1.76066	0.222299	0.466076	1.53243	0.000411475
1864	Saci_1918	3.35609	5.3748	1.33738	0.248825	-2.0068	0.22262	0.466076	0.122171	0.391203
2194	Saci_2264	2.94135	1.64794	4.23475	2.56972	1.36161	0.222653	0.466076	0.183958	1.0602
470	Saci_0479	45.7057	53.4817	37.9297	0.709209	-0.495718	0.223443	0.466917	2.77035	1.11192e-05
1237	Saci_1272	1928.48	1573.15	2283.82	1.45174	0.537785	0.223375	0.466917	1.20847	1.61435
839	Saci_0862	7.41067	10.2742	4.5471	0.442573	-1.17601	0.224566	0.468462	0.00124343	1.40409
1619	Saci_1667	14.9839	18.6027	11.3651	0.610938	-0.710903	0.224681	0.468462	1.17288	0.12507
2197	Saci_2267	7.63328	10.2742	4.9923	0.485905	-1.04125	0.224768	0.468462	0.00124112	0.246324
1075	Saci_1105	14.3161	18.6027	10.0295	0.539141	-0.891266	0.225668	0.469168	1.18244	0.79502
1512	Saci_1559	9.54123	12.5751	6.50741	0.517486	-0.950408	0.225686	0.469168	0.71972	0.0093535
1890	Saci_1944	288.423	238.044	338.802	1.42327	0.509214	0.225693	0.469168	4.22917e-08	1.56241
1551	Saci_1598	0.779593	1.55919	0	0	-Inf	0.226287	0.46959	1.41439	0
2290	Saci_2360	0.779593	1.55919	0	0	-Inf	0.226287	0.46959	1.41439	0
288	Saci_0292	29.3043	24.0663	34.5423	1.4353	0.52135	0.227979	0.472692	1.17481	0.000741409
1090	Saci_1120	4.82632	7.02274	2.62989	0.374482	-1.41703	0.229386	0.475199	0.00808265	0.153035
41	Saci_0041	2.22002	3.68248	0.757555	0.205719	-2.28125	0.230126	0.475562	1.56772	0.231224
369	Saci_0373	40.1061	48.386	31.8262	0.657756	-0.604377	0.230155	0.475562	0.471685	0.969219
2097	Saci_2163	55.6682	45.5083	65.8282	1.44651	0.532576	0.230099	0.475562	1.53656	0.572394
1744	Saci_1796	5.21336	3.25151	7.17522	2.20674	1.14192	0.230679	0.476234	0.00456772	0.877305
315	Saci_0319	4.2635	2.6874	5.83961	2.17296	1.11966	0.230903	0.476286	0.0576585	1.77742
458	Saci_0465	9.86272	6.84523	12.8802	1.88163	0.911985	0.231278	0.476652	2.55395	0.500133
845	Saci_0868	9.44463	11.3137	7.57555	0.669591	-0.578649	0.232047	0.477826	0.103279	2.58193
60	Saci_0060	2.28658	3.81561	0.757555	0.198541	-2.33249	0.234421	0.479166	0.112756	0.223712
90	Saci_0090	0.801782	1.60356	0	0	-Inf	0.236235	0.479166	0.127717	0
114	Saci_0114	10.7903	7.54247	14.0381	1.86121	0.896238	0.23724	0.479166	0.065296	2.34717
115	Saci_0115	0.668691	0	1.33738	Inf	Inf	0.237881	0.479166	0	1.2302
158	Saci_0160	0.801782	1.60356	0	0	-Inf	0.236235	0.479166	0.127717	0
356	Saci_0360	1399.56	1158.45	1640.68	1.41627	0.502099	0.234223	0.479166	0.202102	0.0129052
448	Saci_0455	0.519729	1.03946	0	0	-Inf	0.240082	0.479166	0.956114	0
629	Saci_0644	1.10602	2.21205	0	0	-Inf	0.237977	0.479166	0.558662	0
724	Saci_0742	1.08384	2.16767	0	0	-Inf	0.238603	0.479166	0.00326774	0
741	Saci_0759	1.10602	2.21205	0	0	-Inf	0.237977	0.479166	0.558662	0
779	Saci_0800	1.12821	2.25643	0	0	-Inf	0.23742	0.479166	2.02713	0
800	Saci_0823	2.19747	3.85999	0.534953	0.138589	-2.85111	0.238793	0.479166	0.728891	0.128579
820	Saci_0843	2.28658	3.81561	0.757555	0.198541	-2.33249	0.234421	0.479166	0.112756	0.223712
826	Saci_0849	1.03946	2.07892	0	0	-Inf	0.24007	0.479166	1.87115	0
904	Saci_0927	0.519729	1.03946	0	0	-Inf	0.240082	0.479166	0.956114	0
976	Saci_1000	1.03946	2.07892	0	0	-Inf	0.24007	0.479166	1.87115	0
1018	Saci_1043	0.519729	1.03946	0	0	-Inf	0.240082	0.479166	0.956114	0
1023	Saci_1048	1.08384	2.16767	0	0	-Inf	0.238603	0.479166	0.00326774	0
1063	Saci_1091	1.08384	2.16767	0	0	-Inf	0.238603	0.479166	0.00326774	0
1134	Saci_1169	0.519729	1.03946	0	0	-Inf	0.240082	0.479166	0.956114	0
1220	Saci_1255	1.06165	2.12329	0	0	-Inf	0.239301	0.479166	0.419528	0
1387	Saci_1423	2.19747	3.85999	0.534953	0.138589	-2.85111	0.238793	0.479166	0.728891	0.128579
1495	Saci_1541	0.519729	1.03946	0	0	-Inf	0.240082	0.479166	0.956114	0
1650	Saci_1702	3.75681	5.46355	2.05006	0.375225	-1.41417	0.235977	0.479166	0.274865	0.163547
1683	Saci_1735	1.06165	2.12329	0	0	-Inf	0.239301	0.479166	0.419528	0
1699	Saci_1751	0.801782	1.60356	0	0	-Inf	0.236235	0.479166	0.127717	0
1810	Saci_1862	1.06165	2.12329	0	0	-Inf	0.239301	0.479166	0.419528	0
1846	Saci_1900	3.71243	5.3748	2.05006	0.381421	-1.39054	0.233728	0.479166	0.121717	0.165366
1866	Saci_1920	10.2468	13.006	7.48757	0.5757	-0.79661	0.237866	0.479166	0.0189261	0.106741
1990	Saci_2053	0.519729	1.03946	0	0	-Inf	0.240082	0.479166	0.956114	0
2007	Saci_2070	1.06165	2.12329	0	0	-Inf	0.239301	0.479166	0.419528	0
2008	Saci_2071	0.519729	1.03946	0	0	-Inf	0.240082	0.479166	0.956114	0
2052	Saci_2115	1.03946	2.07892	0	0	-Inf	0.24007	0.479166	1.87115	0
2130	Saci_2200	0.801782	1.60356	0	0	-Inf	0.236235	0.479166	0.127717	0
1565	Saci_1613	6.31317	4.24659	8.37975	1.97329	0.980604	0.242044	0.48268	0.788483	0.324737
226	Saci_0228	0.823971	1.64794	0	0	-Inf	0.24613	0.486385	0.203475	0
273	Saci_0277	157.17	132.627	181.712	1.3701	0.454277	0.245373	0.486385	0.415602	0.0685669
445	Saci_0451	56.1168	66.6781	45.5554	0.683215	-0.549589	0.246127	0.486385	0.0953619	1.29824
859	Saci_0882	205.793	171.544	240.042	1.39931	0.484711	0.244808	0.486385	0.00125659	1.36168
941	Saci_0965	9.86876	12.8729	6.86464	0.533263	-0.90708	0.245455	0.486385	0.500229	0.653208
1001	Saci_1026	15.9055	19.3759	12.435	0.641777	-0.639857	0.245754	0.486385	0.259409	0.0318854
1144	Saci_1179	0.823971	1.64794	0	0	-Inf	0.24613	0.486385	0.203475	0
1390	Saci_1426	0.823971	1.64794	0	0	-Inf	0.24613	0.486385	0.203475	0
1524	Saci_1571	17.4132	21.4992	13.3272	0.619892	-0.689911	0.24413	0.486385	0.457676	0.144734
1939	Saci_1994	0.823971	1.64794	0	0	-Inf	0.24613	0.486385	0.203475	0
1943	Saci_2001	0.823971	1.64794	0	0	-Inf	0.24613	0.486385	0.203475	0
753	Saci_0771	2.658	4.29096	1.02503	0.238881	-2.06563	0.248493	0.490226	0.169151	0.0724823
1256	Saci_1291	4.48456	5.93891	3.03022	0.510232	-0.970774	0.2484	0.490226	0.0131292	1.14974
1636	Saci_1686	15.8704	12.3532	19.3876	1.56945	0.650255	0.248686	0.490226	0.310674	0.21338
528	Saci_0542	5.62064	7.63123	3.61005	0.473063	-1.0799	0.24902	0.490482	0.224829	0.0837103
665	Saci_0681	0.541918	1.08384	0	0	-Inf	0.251554	0.492243	0.00166876	0
725	Saci_0743	0.541918	1.08384	0	0	-Inf	0.251554	0.492243	0.00166876	0
928	Saci_0952	9.08948	6.63615	11.5428	1.73939	0.798579	0.251386	0.492243	1.5659	1.03045
1344	Saci_1379	15.5493	19.509	11.5895	0.594056	-0.751328	0.250555	0.492243	0.0274686	0.70712
2002	Saci_2065	0.541918	1.08384	0	0	-Inf	0.251554	0.492243	0.00166876	0
5	Saci_0005	16.4547	19.9844	12.9251	0.646759	-0.6287	0.2522	0.492434	0.0269647	0.104256
471	Saci_0480	2.45799	1.12821	3.78778	3.35732	1.74731	0.252678	0.492434	0.901049	2.43659
808	Saci_0831	14.9692	17.9055	12.0329	0.672024	-0.573416	0.252356	0.492434	0.0761207	0.902831
1254	Saci_1289	2.52451	4.24659	0.802429	0.188959	-2.40386	0.251904	0.492434	0.825547	0.221026
1596	Saci_1644	206.349	171.936	240.762	1.4003	0.485732	0.252623	0.492434	1.93391	0.456142
1791	Saci_1843	6.17027	8.01782	4.32273	0.53914	-0.891268	0.253112	0.492881	0.620685	0.871025
1971	Saci_2032	8.62079	11.4468	5.79473	0.50623	-0.982135	0.254242	0.494679	0.335215	0.412354
250	Saci_0254	93.4561	80.2482	106.664	1.32918	0.410534	0.254581	0.494939	0.0879189	1.08818
959	Saci_0983	5.26454	7.58685	2.94224	0.387808	-1.36659	0.254889	0.495137	0.0112447	0.944953
1762	Saci_1814	7.32914	9.48825	5.17003	0.544888	-0.875969	0.255289	0.495513	3.45431	0.0521515
533	Saci_0547	11.9053	9.14603	14.6646	1.60338	0.681116	0.256773	0.497588	0.14038	0.461074
1002	Saci_1027	10.9609	8.28409	13.6378	1.64626	0.719192	0.256679	0.497588	1.70432	0.641312
20	Saci_0020	2.63545	4.46847	0.802429	0.179576	-2.47734	0.257387	0.498376	2.32981	0.210685
2054	Saci_2117	26.2564	31.6531	20.8596	0.659007	-0.601634	0.257762	0.498699	1.09458	0.0748749
1718	Saci_1770	5.71852	3.72686	7.71017	2.06881	1.0488	0.258092	0.498936	0.488849	0.565691
1382	Saci_1418	2.88085	4.24659	1.51511	0.356783	-1.48688	0.25839	0.499111	0.820915	0.558762
1635	Saci_1683	42.4665	50.0783	34.8546	0.696002	-0.522837	0.260538	0.502854	0.74248	0.0108701
1081	Saci_1111	68.435	79.551	57.3191	0.720533	-0.472863	0.261112	0.503154	0.00203389	0.0660233
1265	Saci_1300	367334	282638	452029	1.59932	0.677463	0.261069	0.503154	0.147508	0.922959
447	Saci_0454	1.46351	0.519729	2.40729	4.63182	2.21158	0.261994	0.503641	0.406579	1.77445
1445	Saci_1487	1.68586	0.564107	2.80762	4.97711	2.31531	0.261869	0.503641	0.433411	0.767854
1779	Saci_1831	1.46351	0.519729	2.40729	4.63182	2.21158	0.261994	0.503641	0.406579	1.77445
2211	Saci_2281	23.4387	19.5534	27.3239	1.3974	0.482745	0.262508	0.504225	0.134166	1.27379
627	Saci_0642	10.5829	8.15095	13.0148	1.59672	0.675115	0.262724	0.504237	0.0782494	0.0261275
620	Saci_0635	0.564107	1.12821	0	0	-Inf	0.263536	0.504585	1.03461	0
1043	Saci_1068	0.564107	1.12821	0	0	-Inf	0.263536	0.504585	1.03461	0
1550	Saci_1597	0.564107	1.12821	0	0	-Inf	0.263536	0.504585	1.03461	0
1907	Saci_1961	2.74736	4.20221	1.29251	0.307578	-1.70097	0.26412	0.5053	1.98237	0.013377
1204	Saci_1239	13.399	10.6165	16.1814	1.52418	0.608037	0.264545	0.505475	1.90048	3.26725
2112	Saci_2182	8.77827	6.59177	10.9648	1.6634	0.734138	0.264632	0.505475	0.758397	0.145249
1720	Saci_1772	4.01717	5.89453	2.13981	0.363017	-1.46189	0.265204	0.506165	0.285593	0.720773
278	Saci_0282	5.88075	8.10658	3.65492	0.450859	-1.14925	0.267413	0.509511	0.00476244	0.0356453
924	Saci_0948	7.98937	10.3186	5.66011	0.548533	-0.866349	0.267577	0.509511	0.0789942	0.215244
1484	Saci_1527	1.46326	0.564107	2.36241	4.18789	2.06622	0.267594	0.509511	0.446657	0.222988
2101	Saci_2167	12.8536	16.2575	9.44966	0.581248	-0.782775	0.268487	0.510578	0.0233047	0.348185
2235	Saci_2305	65.2835	54.5784	75.9887	1.39229	0.477456	0.26858	0.510578	0.0207354	1.03596
965	Saci_0989	54.3704	61.8102	46.9306	0.75927	-0.397315	0.271449	0.515625	0.944394	0.443889
1229	Saci_1264	8.16784	10.1855	6.15019	0.603819	-0.727813	0.271691	0.515675	0.450191	0.482431
1005	Saci_1030	5.38486	3.68248	7.08724	1.92458	0.944547	0.2726	0.516992	1.4976	0.474676
1557	Saci_1604	8.41227	10.4518	6.37279	0.609734	-0.713748	0.274502	0.520185	1.48714	0.959581
2138	Saci_2208	37.266	31.3425	43.1895	1.37799	0.462561	0.274717	0.520185	0.0157598	0.0283634
1932	Saci_1987	5.4073	3.68248	7.13212	1.93677	0.953653	0.274975	0.520264	1.49719	1.2285
1099	Saci_1129	4.67775	6.50301	2.85249	0.438642	-1.18889	0.278686	0.525216	0.00960992	0.00389474
1443	Saci_1485	14.5864	11.8334	17.3393	1.46528	0.551179	0.27868	0.525216	0.192639	0.982703
1824	Saci_1876	45.266	51.8466	38.6855	0.746153	-0.422456	0.278458	0.525216	0.0606167	0.400372
1893	Saci_1947	14.5399	18.3808	10.6991	0.582077	-0.780718	0.277964	0.525216	0.00499443	2.92078
1928	Saci_1983	16.0262	12.2644	19.788	1.61345	0.690145	0.278069	0.525216	1.22882	1.05357
1501	Saci_1548	51.1538	43.8288	58.4787	1.33425	0.416034	0.279417	0.525398	0.000369872	0.319249
1573	Saci_1621	15.4448	19.1224	11.7672	0.61536	-0.700496	0.279439	0.525398	0.916808	0.166276
1918	Saci_1973	11.3612	14.5652	8.15715	0.560043	-0.83639	0.279166	0.525398	0.0624725	0.472428
1296	Saci_1331	62.3902	72.0085	52.772	0.732858	-0.448394	0.28131	0.528503	0.0135796	0.00369343
1037	Saci_1062	9.23929	6.93399	11.5446	1.66493	0.735461	0.28197	0.529328	0.710797	0.610155
955	Saci_0979	20.6278	24.2754	16.9803	0.699489	-0.515627	0.282657	0.530203	0.0968993	0.494457
253	Saci_0257	18.1259	21.4992	14.7525	0.68619	-0.543319	0.283976	0.532261	0.453336	0.0664377
373	Saci_0377	4.87896	3.34026	6.41767	1.92131	0.942088	0.286375	0.534092	1.33691	0.591055
1012	Saci_1037	36.282	42.9224	29.6415	0.690582	-0.534115	0.285807	0.534092	0.327279	0.606867
1378	Saci_1414	18.8531	22.0633	15.6429	0.709003	-0.496136	0.285494	0.534092	0.306835	0.855474
1470	Saci_1513	26.6359	31.2093	22.0624	0.706916	-0.500389	0.286599	0.534092	0.418174	0.00446031
1541	Saci_1588	33.6182	27.6156	39.6208	1.43472	0.520773	0.286732	0.534092	0.00829379	1.15205
1629	Saci_1677	6.02325	4.24659	7.79992	1.83675	0.877156	0.285873	0.534092	0.791442	0.00325864
1922	Saci_1977	1.45525	2.64302	0.267476	0.101201	-3.3047	0.285175	0.534092	0.773954	0.0672864
187	Saci_0189	1.47744	2.6874	0.267476	0.0995298	-3.32873	0.289349	0.534817	0.0616012	0.0657571
788	Saci_0810	2.71849	1.69232	3.74467	2.21274	1.14584	0.288231	0.534817	1.40097	2.269
854	Saci_0877	13.4646	10.7496	16.1797	1.50514	0.5899	0.287758	0.534817	0.225387	0.155429
1424	Saci_1466	60.3489	53.0764	67.6214	1.27404	0.34941	0.288707	0.534817	2.0352	3.59358
1436	Saci_1478	1.47744	2.6874	0.267476	0.0995298	-3.32873	0.289349	0.534817	0.0616012	0.0657571
1476	Saci_1519	15.6161	19.5978	11.6343	0.593656	-0.752302	0.289244	0.534817	0.376949	1.15553
1552	Saci_1599	4.47734	6.54739	2.40729	0.367671	-1.44351	0.28789	0.534817	0.245798	0.789892
1649	Saci_1701	3.22972	4.89945	1.55998	0.3184	-1.65109	0.287713	0.534817	0.0989679	0.00043537
1985	Saci_2046	7.85032	5.80577	9.89486	1.70431	0.769191	0.288952	0.534817	1.84028	0.0306542
2173	Saci_2243	17.0559	20.0288	14.083	0.703137	-0.508122	0.288954	0.534817	0.0032103	1.00181
915	Saci_0939	3.05185	4.76631	1.33738	0.28059	-1.83346	0.289912	0.535033	1.16648	0.430484
1883	Saci_1937	13.5984	10.7496	16.4471	1.53002	0.613555	0.289882	0.535033	0.22484	0.186866
571	Saci_0585	8.29411	10.8384	5.74986	0.53051	-0.914547	0.290543	0.535786	0.0159452	0.0815995
1222	Saci_1257	3.07404	4.81069	1.33738	0.278002	-1.84683	0.290835	0.535913	0.373131	0.427401
745	Saci_0763	28.5148	34.163	22.8666	0.669338	-0.579194	0.292824	0.538764	0.0832025	0.778325
1973	Saci_2034	3.11842	4.89945	1.33738	0.272966	-1.87321	0.292831	0.538764	0.0991072	0.421345
1065	Saci_1093	6.76443	8.62631	4.90256	0.568326	-0.815209	0.295885	0.543965	0.0541854	0.0968911
80	Saci_0080	32.2786	37.4145	27.1427	0.725458	-0.463035	0.298456	0.544655	0.0834857	0.161742
354	Saci_0358	6.56402	8.67068	4.45735	0.514072	-0.959959	0.298421	0.544655	0.0128145	0.156603
464	Saci_0473	40.8324	47.4797	34.185	0.719993	-0.473945	0.298481	0.544655	1.43869	0.0682064
813	Saci_0836	3.45257	4.85507	2.05006	0.422252	-1.24382	0.298565	0.544655	0.0211991	0.176673
966	Saci_0990	7.22435	9.32355	5.12516	0.549701	-0.863282	0.298982	0.544655	0.899171	0.40163
996	Saci_1021	39.5941	46.6493	32.5388	0.69752	-0.519693	0.298346	0.544655	0.131419	0.67863
1295	Saci_1330	11.7771	15.2625	8.29177	0.543279	-0.880235	0.297718	0.544655	0.439251	2.38289
1442	Saci_1484	18.5283	15.4843	21.5723	1.39317	0.478371	0.298625	0.544655	3.39428	0.0020479
1685	Saci_1737	14.5686	17.9499	11.1874	0.623257	-0.682101	0.297058	0.544655	0.26144	0.00850334
1749	Saci_1801	99.2084	83.3853	115.031	1.37952	0.464163	0.298823	0.544655	2.55534	0.767856
1760	Saci_1812	4.83483	3.20713	6.46254	2.01506	1.01082	0.298892	0.544655	0.237029	0.102694
2201	Saci_2271	186.414	163.152	209.677	1.28516	0.361948	0.298926	0.544655	0.560359	1.73238
888	Saci_0911	16.2325	20.0731	12.3919	0.617337	-0.69587	0.299492	0.545171	0.0772506	0.8667
557	Saci_0571	3.22996	4.85507	1.60486	0.330553	-1.59705	0.299842	0.545395	0.0212575	0.551327
318	Saci_0322	15.8861	12.8729	18.8993	1.46815	0.553997	0.300727	0.546373	0.458147	0.887006
374	Saci_0378	22.9774	18.9449	27.0098	1.4257	0.511672	0.300835	0.546373	0.00215788	0.000791678
1594	Saci_1642	9.35576	11.3137	7.39782	0.653882	-0.612899	0.301261	0.546733	0.103383	1.02151
2215	Saci_2285	21.3011	17.8167	24.7856	1.39114	0.476268	0.301709	0.547132	0.0339585	6.10859
11	Saci_0011	4.61223	3.20713	6.01734	1.87624	0.907843	0.302637	0.547987	0.237717	0.192605
161	Saci_0163	6.32595	8.10658	4.54533	0.560697	-0.834707	0.302481	0.547987	0.00474779	1.63222
1549	Saci_1596	7.04648	9.19041	4.90256	0.533442	-0.906596	0.302998	0.548228	0.00259922	0.0932604
1371	Saci_1407	12.9724	15.6047	10.3401	0.662626	-0.593733	0.304639	0.550781	0.232848	0.0926267
313	Saci_0317	10.5292	13.6589	7.39959	0.541742	-0.884322	0.307425	0.554439	0.677013	0.773099
719	Saci_0736	5.27202	6.93399	3.61005	0.520631	-0.941667	0.308047	0.554439	0.744401	0.0887346
947	Saci_0971	12.7716	15.8709	9.67226	0.609432	-0.714463	0.307998	0.554439	1.05972	0.133263
1071	Saci_1101	4.65686	3.25151	6.06221	1.86443	0.898736	0.307203	0.554439	0.00460083	0.808744
1845	Saci_1899	36.2264	30.7784	41.6744	1.35402	0.437244	0.30739	0.554439	0.0438238	0.082397
2189	Saci_2259	16.804	20.726	12.882	0.621537	-0.686088	0.30777	0.554439	0.672454	0.578843
414	Saci_0418	10.6411	13.3926	7.88967	0.589106	-0.763401	0.309464	0.556155	0.678032	0.43895
2212	Saci_2282	96.1887	82.6506	109.727	1.3276	0.408819	0.309425	0.556155	2.3985	1.04574
1414	Saci_1456	130.639	111.698	149.579	1.33914	0.421302	0.310354	0.557337	1.04446	0.00198182
1412	Saci_1454	1.93761	3.34026	0.534953	0.160153	-2.64248	0.311841	0.559589	1.40554	0.150177
1016	Saci_1041	62.47	53.6277	71.3123	1.32977	0.411174	0.312087	0.559611	0.0249872	0.0440063
1098	Saci_1128	19.5519	23.1915	15.9122	0.686121	-0.543464	0.313572	0.561762	0.107768	0.0842042
1313	Saci_1348	53.6371	62.1208	45.1533	0.726863	-0.460245	0.313754	0.561762	0.0524032	0.827369
883	Saci_0906	5.00468	7.06712	2.94224	0.416328	-1.26421	0.3144	0.5625	0.0861334	0.99151
196	Saci_0198	37.6802	32.3504	43.01	1.32951	0.41089	0.315311	0.562906	2.18324	0.0841552
228	Saci_0230	3.84617	5.3748	2.31754	0.431186	-1.21362	0.315565	0.562906	0.121562	0.0808829
567	Saci_0581	11.1988	8.71506	13.6826	1.57	0.650763	0.31501	0.562906	0.197161	0.27096
1622	Saci_1670	8.17713	6.54739	9.80688	1.49783	0.582874	0.315437	0.562906	0.237147	2.11721
1675	Saci_1727	12.7141	10.4961	14.932	1.42262	0.508553	0.316652	0.564425	2.20416	0.489713
212	Saci_0214	12.7147	10.2299	15.1995	1.4858	0.571238	0.317933	0.566288	0.116466	0.548182
1827	Saci_1879	5.04966	6.88961	3.20972	0.465878	-1.10198	0.318203	0.566349	1.57193	1.13475
874	Saci_0897	3.60138	5.33042	1.87234	0.351255	-1.50941	0.318735	0.566457	0.625886	0.641222
1444	Saci_1486	5.84349	7.58685	4.10013	0.540426	-0.887832	0.318662	0.566457	0.0112029	0.3389
649	Saci_0664	1.99085	1.03946	2.94224	2.83055	1.50108	0.319488	0.566698	0.845878	1.95056
692	Saci_0709	12.6478	10.3186	14.9769	1.45144	0.537489	0.319579	0.566698	0.0740805	0.909856
968	Saci_0992	3.62357	5.3748	1.87234	0.348354	-1.52137	0.319494	0.566698	0.121823	0.637507
1462	Saci_1504	13.6643	10.8384	16.4903	1.52147	0.605468	0.319936	0.566912	0.0147745	0.524161
1913	Saci_1967	10.7761	8.71506	12.8371	1.47298	0.558737	0.320299	0.567137	0.19861	0.454302
2044	Saci_2107	2.10215	1.03946	3.16484	3.04471	1.6063	0.32075	0.567518	0.839509	0.566636
684	Saci_0701	16.2189	12.9173	19.5205	1.51119	0.595687	0.32131	0.56809	0.164177	1.12278
1031	Saci_1056	3.69013	5.50793	1.87234	0.339934	-1.55667	0.322076	0.568814	0.914051	0.626561
1080	Saci_1110	15.8687	18.7674	12.97	0.691089	-0.533057	0.322194	0.568814	0.74669	0.00971406
257	Saci_0261	3.22365	2.16767	4.27962	1.9743	0.981338	0.323145	0.569655	0.00303438	2.47348
1823	Saci_1875	49.3382	41.097	57.5795	1.40106	0.486522	0.32291	0.569655	0.00313146	3.11203
1732	Saci_1784	49.1147	41.5851	56.6442	1.36213	0.44586	0.323639	0.570108	1.7642	2.4395
799	Saci_0822	12.4519	14.6983	10.2054	0.694326	-0.526315	0.323988	0.570304	0.287187	1.27856
2095	Saci_2161	4.09121	5.3748	2.80762	0.522367	-0.936864	0.325947	0.573332	0.121297	0.422368
2067	Saci_2131	15.0693	12.2644	17.8743	1.45741	0.543408	0.326786	0.574387	1.25121	1.09678
1011	Saci_1036	26.78	22.7605	30.7994	1.35319	0.436365	0.327599	0.575274	0.0273429	0.234112
1546	Saci_1593	7.23386	5.33042	9.1373	1.71418	0.777519	0.327769	0.575274	0.603862	0.127825
1860	Saci_1914	8.81578	7.06712	10.5644	1.49487	0.580022	0.328034	0.575318	0.0827597	1.5188
1531	Saci_1578	10.7988	8.67068	12.9268	1.49087	0.576153	0.328315	0.575391	0.0121428	1.51867
698	Saci_0715	123.495	141.311	105.679	0.747845	-0.419188	0.330482	0.578765	2.13497	0.0314956
1707	Saci_1759	7.41804	9.7989	5.03718	0.514056	-0.960003	0.331949	0.580488	0.197666	0.813836
2302	Saci_2372	7.77413	9.84327	5.70498	0.579582	-0.786915	0.331836	0.580488	0.587672	0.00759017
252	Saci_0256	370.585	318.831	422.34	1.32465	0.405611	0.332217	0.580534	0.170016	0.249161
1435	Saci_1477	9.54339	7.40934	11.6774	1.57604	0.656309	0.333086	0.581628	1.83922	0.00737458
992	Saci_1017	7.59687	9.44387	5.74986	0.608845	-0.715852	0.333336	0.581641	4.79998	0.0888386
110	Saci_0110	48.5752	41.7055	55.445	1.32944	0.41082	0.334416	0.583032	0.0184982	0.0931411
644	Saci_0659	42.6776	36.4194	48.9358	1.34367	0.426182	0.334618	0.583032	0.291518	0.942444
1496	Saci_1542	6.24561	4.29096	8.20025	1.91105	0.934367	0.335582	0.584287	0.162118	0.945455
238	Saci_0242	16.9243	13.5258	20.3229	1.50253	0.587398	0.335989	0.58448	9.55046e-06	0.852019
372	Saci_0376	8.16178	5.80577	10.5178	1.81161	0.857272	0.336179	0.58448	1.83091	0.958946
339	Saci_0343	5.5764	7.6756	3.47719	0.453019	-1.14236	0.336554	0.584708	0.706408	1.18103
165	Saci_0167	47.565	40.2666	54.8634	1.3625	0.44626	0.338255	0.585544	0.806555	0.967606
275	Saci_0279	18.2308	14.0455	22.4161	1.59596	0.674427	0.338086	0.585544	0.0141342	3.7737
773	Saci_0794	6.39337	7.92907	4.85768	0.612642	-0.706883	0.337949	0.585544	2.28958	0.563836
1483	Saci_1526	0.757555	0	1.51511	Inf	Inf	0.338056	0.585544	0	1.3552
2135	Saci_2205	28.6225	25.1945	32.0505	1.27213	0.347241	0.33818	0.585544	1.59109	3.84965
1819	Saci_1871	23.2131	27.5269	18.8993	0.686577	-0.542506	0.338656	0.585816	0.0712531	0.577669
24	Saci_0024	11.4729	14.654	8.29177	0.565838	-0.821539	0.338985	0.585964	0.0766325	2.45154
611	Saci_0625	5.93365	4.37972	7.48757	1.7096	0.773659	0.339579	0.586568	0.309337	0.17167
248	Saci_0252	16.2342	13.6589	18.8096	1.37709	0.461626	0.340534	0.587795	0.623366	0.253315
647	Saci_0662	21.3874	18.1274	24.6474	1.35968	0.443267	0.341122	0.587964	1.87562	0.0158442
2230	Saci_2300	17.0566	19.8956	14.2176	0.714609	-0.484775	0.340949	0.587964	0.366374	0.117875
40	Saci_0040	2.39838	3.72686	1.06991	0.28708	-1.80048	0.343025	0.589366	0.511831	0.378219
300	Saci_0304	2.39838	3.72686	1.06991	0.28708	-1.80048	0.343025	0.589366	0.511831	0.378219
572	Saci_0586	4.12811	6.11642	2.13981	0.349847	-1.5152	0.343534	0.589366	2.35202	0.70215
754	Saci_0772	2.39838	3.72686	1.06991	0.28708	-1.80048	0.343025	0.589366	0.511831	0.378219
1234	Saci_1269	4.52919	5.98328	3.07509	0.513948	-0.960307	0.343611	0.589366	0.090759	0.266776
1525	Saci_1572	19.0022	22.8049	15.1995	0.666502	-0.58532	0.343654	0.589366	0.145317	0.359194
1572	Saci_1620	30.3425	35.4559	25.229	0.711559	-0.490944	0.342392	0.589366	0.782668	0.8331
925	Saci_0949	14.3314	17.3857	11.2771	0.648642	-0.624507	0.344555	0.59049	0.156263	0.34993
1259	Saci_1294	2.42057	3.77123	1.06991	0.283702	-1.81755	0.344945	0.590736	0.0349665	0.374732
2075	Saci_2139	93.9928	83.2334	104.752	1.25853	0.331745	0.34596	0.592053	0.0180623	3.24937
1793	Saci_1845	1.21822	0.564107	1.87234	3.31912	1.7308	0.346741	0.592967	0.463168	1.42667
2295	Saci_2365	2.57625	3.85999	1.29251	0.334847	-1.57842	0.34722	0.593048	0.723799	0.0142306
2297	Saci_2367	7.58298	5.93891	9.22705	1.55366	0.635673	0.347282	0.593048	0.0127414	1.10321
27	Saci_0027	16.7839	14.0455	19.5222	1.38993	0.475013	0.348071	0.593129	0.0145296	0.0324651
605	Saci_0619	9.48925	11.3581	7.62043	0.670925	-0.575776	0.347968	0.593129	0.00044106	1.61709
737	Saci_0755	16.0343	13.6145	18.4541	1.35547	0.438797	0.347603	0.593129	0.279927	1.69183
1333	Saci_1368	13.048	10.1855	15.9104	1.56207	0.643457	0.349133	0.594516	0.419576	1.15686
207	Saci_0209	148.59	130.967	166.213	1.26912	0.343832	0.349943	0.595052	0.00211911	0.773256
1547	Saci_1594	3.88423	2.77616	4.9923	1.79828	0.846618	0.349939	0.595052	0.914716	0.424093
1391	Saci_1427	8.47969	10.2742	6.68514	0.65067	-0.620003	0.350226	0.595112	0.00123091	0.302344
28	Saci_0028	2.48714	3.90437	1.06991	0.274028	-1.86761	0.350998	0.596002	1.85533	0.364608
703	Saci_0720	12.7362	10.2299	15.2426	1.49001	0.575323	0.351746	0.59685	0.116422	0.223732
2079	Saci_2143	10.2932	8.10658	12.4799	1.53948	0.622439	0.352343	0.597441	0.00451534	0.00439713
600	Saci_0614	1.1732	2.07892	0.267476	0.128662	-2.95835	0.353079	0.598267	1.85963	0.0932144
1652	Saci_1704	5.99219	8.23971	3.74467	0.454466	-1.13775	0.353382	0.598356	0.99206	1.2479
1993	Saci_2056	25.0859	21.0238	29.1479	1.38642	0.471363	0.354213	0.599341	0.117722	0.527849
921	Saci_0945	8.60571	10.9715	6.23994	0.568741	-0.814156	0.355181	0.600325	1.08936	0.00169957
1767	Saci_1819	12.0365	13.9123	10.1606	0.730327	-0.453385	0.355294	0.600325	0.866766	2.04449
1298	Saci_1333	12.3131	10.4518	14.1745	1.35618	0.43955	0.357472	0.601465	1.40959	0.711321
1329	Saci_1364	2.78492	1.69232	3.87752	2.29125	1.19613	0.357402	0.601465	1.39755	0.0696469
1606	Saci_1654	4.48506	5.85015	3.11997	0.533314	-0.906942	0.357262	0.601465	0.912665	0.000996984
1607	Saci_1655	39.478	34.1186	44.8374	1.31416	0.394145	0.356698	0.601465	0.0134636	0.0661945
1914	Saci_1968	6.39326	8.10658	4.67995	0.577303	-0.792599	0.356589	0.601465	0.00474541	0.00140288
2282	Saci_2352	28.7551	25.2389	32.2714	1.27864	0.354608	0.357053	0.601465	2.07454	1.01598
1590	Saci_1638	6.57229	4.89945	8.24513	1.68287	0.750922	0.358118	0.602129	0.0956677	0.329675
1279	Saci_1314	50.6775	44.526	56.829	1.27631	0.35198	0.358778	0.602396	0.199669	0.152115
1592	Saci_1640	54.761	46.6809	62.841	1.34618	0.428876	0.358772	0.602396	1.01157	1.01886
1434	Saci_1476	1.32977	0.519729	2.13981	4.11717	2.04165	0.359411	0.602616	0.415137	1.60862
1984	Saci_2045	1.32977	0.519729	2.13981	4.11717	2.04165	0.359411	0.602616	0.415137	1.60862
1	Saci_0001	12.5495	15.7822	9.3168	0.590337	-0.76039	0.361215	0.603509	0.279377	1.90171
227	Saci_0229	2.90329	4.24659	1.55998	0.36735	-1.44477	0.361626	0.603509	0.820635	0.000481275
260	Saci_0264	4.09187	2.12329	6.06044	2.85427	1.51312	0.362206	0.603509	0.380691	3.50314
569	Saci_0583	1.35196	0.564107	2.13981	3.79328	1.92344	0.362087	0.603509	0.453897	1.59541
628	Saci_0643	15.1405	18.6915	11.5895	0.62004	-0.689566	0.360505	0.603509	2.36967	0.72876
1427	Saci_1469	34.1423	37.8011	30.4835	0.806417	-0.310401	0.361999	0.603509	0.0540015	1.49439
1684	Saci_1736	2.45102	1.69232	3.20972	1.89664	0.923444	0.360862	0.603509	1.41535	1.94867
1878	Saci_1932	1.35196	0.564107	2.13981	3.79328	1.92344	0.362087	0.603509	0.453897	1.59541
2265	Saci_2335	1.35196	0.564107	2.13981	3.79328	1.92344	0.362087	0.603509	0.453897	1.59541
1252	Saci_1287	13.3305	10.6608	16.0002	1.50084	0.585766	0.362924	0.604286	1.15982	0.33275
342	Saci_0346	1.21757	2.16767	0.267476	0.123393	-3.01866	0.363254	0.604417	0.00324851	0.088158
1950	Saci_2008	2.94766	4.33534	1.55998	0.35983	-1.47461	0.363577	0.604535	0.00639689	0.000474571
1722	Saci_1774	10.4642	8.62631	12.3021	1.42612	0.512096	0.364878	0.606278	0.0517015	0.348953
1062	Saci_1090	2.81417	4.29096	1.33738	0.311674	-1.68189	0.366316	0.607927	0.168741	0.466023
1253	Saci_1288	10.7093	8.62631	12.7922	1.48293	0.568453	0.366377	0.607927	0.0514896	0.155827
1106	Saci_1136	15.4616	13.1835	17.7397	1.34559	0.428241	0.367335	0.608984	1.44945	0.136029
1703	Saci_1755	4.7893	6.45863	3.11997	0.483069	-1.0497	0.367521	0.608984	0.091127	0.000940622
18	Saci_0018	6.14952	4.89945	7.39959	1.51029	0.594826	0.369084	0.611152	0.0961528	1.25073
277	Saci_0281	11.2425	13.3926	9.09243	0.678913	-0.5587	0.369966	0.611939	0.673314	1.10706e-07
579	Saci_0593	6.89817	8.62631	5.17003	0.599333	-0.73857	0.370069	0.611939	0.0541269	0.0551908
739	Saci_0757	9.28909	11.3581	7.2201	0.635679	-0.65363	0.371496	0.613876	0.00044206	0.162739
264	Saci_0268	9.31128	11.4025	7.2201	0.633205	-0.659255	0.371893	0.614109	0.0775415	0.162352
777	Saci_0798	55.4099	63.3506	47.4691	0.749308	-0.416369	0.372798	0.61518	1.95629	0.124998
1911	Saci_1965	40.8587	36.2103	45.507	1.25674	0.329687	0.373357	0.615258	2.60303	0.0116244
2293	Saci_2363	9.13305	11.4912	6.77489	0.589571	-0.762262	0.373139	0.615258	0.765637	0.024676
38	Saci_0038	33.8414	29.3079	38.3749	1.30937	0.388872	0.374342	0.615784	0.118489	0.0410885
663	Saci_0679	14.2718	16.6885	11.8552	0.71038	-0.493338	0.374897	0.615784	0.206201	0.274536
1165	Saci_1200	16.0334	13.6145	18.4523	1.35534	0.438659	0.374849	0.615784	0.279931	0.00141745
1881	Saci_1935	80.3362	70.1071	90.5653	1.29181	0.369398	0.373995	0.615784	0.356182	0.215798
2078	Saci_2142	4.45655	3.11837	5.79473	1.85826	0.893949	0.374959	0.615784	2.62945	0.709211
2122	Saci_2192	4.78955	6.41426	3.16484	0.493408	-1.01915	0.375706	0.616589	0.49614	0.316113
431	Saci_0437	5.05653	6.50301	3.61005	0.555135	-0.84909	0.376083	0.616786	0.00958539	0.0920741
1201	Saci_1236	11.5703	9.19041	13.9501	1.5179	0.602075	0.376379	0.616851	0.00244698	0.216325
1180	Saci_1215	4.65606	6.36988	2.94224	0.461899	-1.11435	0.376796	0.617112	1.23222	1.05989
790	Saci_0813	38.9336	44.2154	33.6519	0.76109	-0.393862	0.377419	0.617712	0.19994	0.127622
1624	Saci_1672	3.21489	4.37972	2.05006	0.468081	-1.09517	0.378493	0.619048	0.318646	0.188108
2170	Saci_2240	24.9867	28.1353	21.838	0.776177	-0.365542	0.379848	0.620841	0.000134038	0.790315
1122	Saci_1157	53.3583	47.2578	59.4589	1.25818	0.331341	0.380573	0.621305	0.248463	0.188101
1898	Saci_1952	13.2777	16.1688	10.3867	0.642393	-0.638472	0.38065	0.621305	0.118646	2.2389
77	Saci_0077	6.74299	8.44879	5.03718	0.596201	-0.74613	0.382685	0.621669	2.66899	0.890221
91	Saci_0091	8.70423	7.1115	10.297	1.44793	0.533993	0.381714	0.621669	0.438062	1.41782
121	Saci_0121	1.75949	3.25151	0.267476	0.0822623	-3.60362	0.382255	0.621669	0.00485092	0.0505072
175	Saci_0177	3.73553	2.12329	5.34776	2.51862	1.33263	0.382121	0.621669	0.383612	1.51888
1009	Saci_1034	16.2179	19.509	12.9268	0.662608	-0.593772	0.382664	0.621669	0.0272342	1.00843
1566	Saci_1614	1.7373	3.20713	0.267476	0.0834006	-3.5838	0.382232	0.621669	0.250809	0.0514699
1873	Saci_1927	10.0771	7.63123	12.523	1.64102	0.714591	0.382353	0.621669	0.212963	1.78569
914	Saci_0938	5.69608	3.72686	7.6653	2.05677	1.04038	0.383148	0.622	0.48899	1.34712
867	Saci_0890	4.18032	5.33042	3.03022	0.568477	-0.814827	0.38424	0.623352	0.622539	1.22205
1610	Saci_1658	52.6818	45.8633	59.5002	1.29734	0.375555	0.385042	0.624231	0.106408	0.229073
282	Saci_0286	2.00453	3.25151	0.757555	0.232986	-2.10169	0.385746	0.62495	0.00482163	0.259037
884	Saci_0907	6.78816	5.41918	8.15715	1.50524	0.589991	0.386071	0.625055	0.00777966	0.757647
638	Saci_0653	7.73687	9.32355	6.15019	0.659641	-0.600248	0.387542	0.627014	0.894991	0.507818
295	Saci_0299	32.2074	28.4904	35.9245	1.26094	0.334495	0.388489	0.627226	1.83021	0.0467621
908	Saci_0932	15.0883	17.3414	12.8353	0.740157	-0.434097	0.388509	0.627226	0.0242981	0.663667
1530	Saci_1577	6.67686	5.41918	7.93454	1.46416	0.550074	0.388718	0.627226	0.00779018	1.43337
1647	Saci_1699	22.4645	18.8562	26.0728	1.38272	0.467506	0.388219	0.627226	0.148397	0.394517
76	Saci_0076	13.3907	11.4025	15.379	1.34874	0.431618	0.390407	0.629528	0.0732109	2.8912
1764	Saci_1816	5.24972	7.06712	3.43232	0.485675	-1.04194	0.393266	0.633713	0.085999	0.38135
208	Saci_0210	7.31446	9.10166	5.52726	0.60728	-0.719565	0.394712	0.63491	0.524869	0.401246
607	Saci_0621	3.02309	2.07892	3.96727	1.90834	0.932317	0.394803	0.63491	1.73868	0.882745
1401	Saci_1440	17.6446	14.654	20.6353	1.40817	0.49382	0.394447	0.63491	0.0698714	0.441145
639	Saci_0654	17.467	14.4765	20.4575	1.41316	0.498923	0.395079	0.63493	0.555159	0.0877698
656	Saci_0671	114.511	100.797	128.226	1.27212	0.347238	0.395822	0.635698	0.0542287	0.328811
1503	Saci_1550	10.2259	8.10658	12.3453	1.52287	0.606792	0.396529	0.636408	0.00452055	0.643743
765	Saci_0783	7.49348	5.89453	9.09243	1.54252	0.62529	0.397215	0.637083	0.276456	1.60035e-07
495	Saci_0504	5.67298	6.97836	4.3676	0.625878	-0.676047	0.398007	0.637926	0.225108	0.25323
151	Saci_0153	5.42819	6.93399	3.9224	0.565677	-0.821949	0.398692	0.638173	0.743621	0.076234
489	Saci_0498	36.7714	41.2301	32.3127	0.783716	-0.351597	0.3985	0.638173	0.129046	0.18325
1448	Saci_1490	10.204	8.01782	12.3901	1.54532	0.627909	0.399409	0.638894	0.590233	0.262909
1733	Saci_1785	7.29307	5.93891	8.64723	1.45603	0.54204	0.399959	0.639349	0.0127922	0.357919
270	Saci_0274	5.73955	7.1115	4.3676	0.614161	-0.703312	0.400734	0.639802	0.452785	0.250675
1690	Saci_1742	15.4153	17.9055	12.9251	0.721851	-0.470227	0.400776	0.639802	0.0756757	0.112165
1753	Saci_1805	12.8906	15.1737	10.6075	0.699074	-0.516482	0.402346	0.641882	0.0216277	0.0668061
1836	Saci_1888	3.3637	4.85507	1.87234	0.385645	-1.37465	0.402976	0.642461	0.021222	0.683229
198	Saci_0200	3.38589	4.89945	1.87234	0.382152	-1.38778	0.403979	0.642779	0.0987769	0.679126
484	Saci_0493	10.2768	12.4863	8.0674	0.6461	-0.63017	0.40395	0.642779	0.0767549	0.00977612
580	Saci_0594	14.6901	12.3532	17.027	1.37835	0.462942	0.403853	0.642779	0.317497	0.521734
1126	Saci_1161	44.5546	50.2874	38.8219	0.772	-0.373327	0.404362	0.642962	0.00537419	0.0674997
1310	Saci_1345	5.73334	4.24659	7.2201	1.70021	0.765714	0.405654	0.644589	0.794191	0.243918
1523	Saci_1570	5.33872	7.20025	3.47719	0.482927	-1.05012	0.406635	0.645722	2.0402	1.22952
1885	Saci_1939	21.2077	24.2754	18.14	0.747259	-0.420319	0.40882	0.648761	0.0960929	0.0344652
1263	Saci_1298	3.49744	4.85507	2.13981	0.440738	-1.18201	0.409678	0.648836	0.0211878	0.81864
1274	Saci_1309	3.49744	4.85507	2.13981	0.440738	-1.18201	0.409678	0.648836	0.0211878	0.81864
552	Saci_0566	25.2762	28.0466	22.5058	0.802444	-0.317527	0.41059	0.649853	0.120194	1.64288
39	Saci_0039	3.72004	4.85507	2.58502	0.532436	-0.909319	0.41244	0.650516	0.0211353	0.0311207
133	Saci_0133	54.463	47.6	61.3259	1.28836	0.365536	0.413448	0.650516	0.000520844	0.874108
139	Saci_0139	1.83467	1.03946	2.62989	2.53006	1.33917	0.411992	0.650516	0.855277	0.316355
492	Saci_0501	32.7321	36.7616	28.7027	0.780777	-0.357017	0.412589	0.650516	0.00849036	0.153731
1158	Saci_1193	7.99687	9.97641	6.01734	0.603157	-0.729396	0.412835	0.650516	2.97451	0.124335
1199	Saci_1234	3.72004	4.85507	2.58502	0.532436	-0.909319	0.41244	0.650516	0.0211353	0.0311207
1396	Saci_1432	1.85686	1.08384	2.62989	2.42647	1.27886	0.413139	0.650516	0.00149943	0.314214
1952	Saci_2010	5.55512	4.33534	6.77489	1.56271	0.644052	0.413248	0.650516	0.006211	0.0375837
2218	Saci_2288	34.5897	39.3603	29.8192	0.757596	-0.400499	0.413378	0.650516	0.191258	0.330704
421	Saci_0427	1.72273	2.64302	0.802429	0.303603	-1.71974	0.414439	0.651649	0.767208	0.335189
1986	Saci_2047	1.85711	1.03946	2.67476	2.57323	1.36358	0.41527	0.652528	0.853892	1.78799
340	Saci_0344	12.9293	10.9715	14.8872	1.3569	0.44031	0.416227	0.653604	1.02657	0.197341
36	Saci_0036	0.259864	0.519729	0	0	-Inf	0.422311	0.654223	0.479527	0
43	Saci_0043	13.4404	15.6934	11.1874	0.71287	-0.48829	0.419399	0.654223	0.000556403	0.00928208
436	Saci_0442	0.282053	0.564107	0	0	-Inf	0.422319	0.654223	0.520473	0
438	Saci_0444	116.373	126.853	105.892	0.834764	-0.26056	0.422582	0.654223	0.112604	1.06912
477	Saci_0486	0.401215	0	0.802429	Inf	Inf	0.423433	0.654223	0	0.782834
520	Saci_0532	0.259864	0.519729	0	0	-Inf	0.422311	0.654223	0.479527	0
613	Saci_0628	0.259864	0.519729	0	0	-Inf	0.422311	0.654223	0.479527	0
614	Saci_0629	0.259864	0.519729	0	0	-Inf	0.422311	0.654223	0.479527	0
680	Saci_0697	0.282053	0.564107	0	0	-Inf	0.422319	0.654223	0.520473	0
687	Saci_0704	7.56702	5.46355	9.67049	1.77	0.823749	0.423023	0.654223	0.264515	2.412
699	Saci_0716	0.282053	0.564107	0	0	-Inf	0.422319	0.654223	0.520473	0
722	Saci_0739	0.282053	0.564107	0	0	-Inf	0.422319	0.654223	0.520473	0
780	Saci_0801	26.8879	31.2665	22.5094	0.719919	-0.474094	0.418381	0.654223	2.67429	0.339196
1244	Saci_1279	2.30232	1.03946	3.56517	3.42984	1.77814	0.419819	0.654223	0.828674	1.13974
1340	Saci_1375	0.259864	0.519729	0	0	-Inf	0.422311	0.654223	0.479527	0
1437	Saci_1479	27.7715	31.6531	23.8898	0.754739	-0.40595	0.423307	0.654223	1.07023	0.00116173
1487	Saci_1531	0.259864	0.519729	0	0	-Inf	0.422311	0.654223	0.479527	0
1513	Saci_1560	2.39813	3.77123	1.02503	0.271803	-1.87937	0.422007	0.654223	0.0349813	0.08059
1646	Saci_1698	2.68755	3.85999	1.51511	0.392517	-1.34917	0.423083	0.654223	0.722388	0.595575
1663	Saci_1715	31.563	28.0022	35.1239	1.25432	0.326911	0.418865	0.654223	0.248592	0.851573
1741	Saci_1793	2.37594	3.72686	1.02503	0.275039	-1.86229	0.422267	0.654223	0.512051	0.0813574
1872	Saci_1926	0.259864	0.519729	0	0	-Inf	0.422311	0.654223	0.479527	0
1930	Saci_1985	32.9799	28.5219	37.4379	1.3126	0.392426	0.417162	0.654223	0.323162	0.428637
1937	Saci_1992	0.259864	0.519729	0	0	-Inf	0.422311	0.654223	0.479527	0
2134	Saci_2204	0.282053	0.564107	0	0	-Inf	0.422319	0.654223	0.520473	0
1576	Saci_1624	16.5384	13.9567	19.1201	1.36996	0.454133	0.424214	0.655008	0.408498	0.240177
1996	Saci_2059	3.79523	2.64302	4.94743	1.87188	0.904491	0.424546	0.655099	0.728926	0.018166
225	Saci_0227	16.9299	19.6422	14.2176	0.72383	-0.466278	0.425644	0.65595	0.689302	0.118875
1416	Saci_1458	21.9517	19.2112	24.6923	1.28531	0.362112	0.425549	0.65595	1.79294	0.00253491
1197	Saci_1232	5.93299	7.63123	4.23475	0.554924	-0.849638	0.426065	0.656178	0.224357	0.635731
135	Saci_0135	16.4714	14.223	18.7198	1.31617	0.396341	0.427918	0.658609	0.824385	0.00541765
2116	Saci_2186	27.4927	24.231	30.7545	1.26922	0.343944	0.42856	0.659175	0.231116	0.108093
1912	Saci_1966	29.8253	26.3543	33.2964	1.26342	0.337329	0.429485	0.660175	0.381429	0.877688
160	Saci_0162	16.5965	19.5534	13.6395	0.697552	-0.519627	0.43096	0.660254	0.150209	0.424629
418	Saci_0424	34.6918	38.6759	30.7078	0.79398	-0.332826	0.431186	0.660254	0.759425	0.334522
860	Saci_0883	3.9798	5.55231	2.40729	0.433565	-1.20568	0.430743	0.660254	1.91151	0.88197
903	Saci_0926	6.14938	4.76631	7.53245	1.58035	0.660244	0.431053	0.660254	1.12981	0.000120654
2041	Saci_2104	3.98016	5.33042	2.62989	0.493374	-1.01925	0.430313	0.660254	0.623629	0.182775
2237	Saci_2307	108.61	97.412	119.808	1.22991	0.298555	0.429911	0.660254	0.00191627	0.0887433
1726	Saci_1778	6.2162	4.85507	7.57732	1.5607	0.642196	0.434745	0.664235	0.020632	0.147813
1919	Saci_1974	74.1175	65.6958	82.5392	1.25639	0.329279	0.434893	0.664235	2.42173	1.42021
2125	Saci_2195	31.3687	27.4825	35.2549	1.28282	0.359313	0.434502	0.664235	0.177097	0.0498266
2289	Saci_2359	2.13852	3.20713	1.06991	0.333602	-1.5838	0.434066	0.664235	0.248337	0.423845
1014	Saci_1039	6.17146	4.9882	7.35472	1.47442	0.56015	0.435846	0.665269	1.45488	0.517293
1117	Saci_1152	3.9804	5.28604	2.67476	0.506005	-0.982776	0.436771	0.665351	1.52394	1.0451
1302	Saci_1337	9.14042	11.0159	7.26497	0.659501	-0.600554	0.436454	0.665351	1.80457	0.00454902
1786	Saci_1838	8.41456	7.06712	9.76201	1.38133	0.466055	0.436579	0.665351	0.0832899	1.22851
1800	Saci_1852	4.11389	5.33042	2.89737	0.543553	-0.879507	0.437009	0.665351	0.622895	0.262597
428	Saci_0434	6.48263	8.01782	4.94743	0.617054	-0.696531	0.437369	0.665478	0.619243	0.0121047
2082	Saci_2146	5.88229	4.85507	6.90951	1.42315	0.509092	0.437648	0.66548	0.0207083	2.03679
70	Saci_0070	2.18289	3.29588	1.06991	0.324619	-1.62318	0.43824	0.665959	0.396046	0.415369
871	Saci_0894	4.02478	5.3748	2.67476	0.497649	-1.0068	0.439042	0.666756	0.121367	1.035
1571	Saci_1619	4.04697	5.41918	2.67476	0.493574	-1.01866	0.440246	0.668161	0.00797863	1.03
585	Saci_0599	28.6581	25.5367	31.7795	1.24446	0.315525	0.440936	0.668517	0.197978	0.0750141
2114	Saci_2184	17.7933	14.9962	20.5904	1.37304	0.457375	0.441038	0.668517	0.723887	0.744889
1751	Saci_1803	37.5154	42.1364	32.8943	0.780661	-0.357231	0.441509	0.66881	0.0378176	0.180957
539	Saci_0553	17.2579	19.8513	14.6646	0.738722	-0.436896	0.443113	0.670543	0.681734	0.316752
711	Saci_0728	26.1461	29.8277	22.4645	0.753143	-0.409005	0.443212	0.670543	0.0795474	0.189317
794	Saci_0817	11.3182	9.75452	12.882	1.32062	0.401211	0.444326	0.671805	0.0136933	0.870591
199	Saci_0201	4.55163	5.98328	3.11997	0.521448	-0.939406	0.444832	0.672147	0.0907441	0.000984202
405	Saci_0409	14.9994	17.5189	12.4799	0.712367	-0.489307	0.445935	0.673389	1.21701	0.00303788
417	Saci_0423	49.1222	42.4027	55.8418	1.31694	0.397188	0.446926	0.674462	0.330568	2.5951
1304	Saci_1339	46.115	52.0241	40.2059	0.772832	-0.371773	0.447769	0.67531	0.0556814	1.02546
1044	Saci_1069	44.7274	39.7597	49.6951	1.24989	0.321798	0.44934	0.676405	0.635165	0.164246
1516	Saci_1563	4.12191	3.25151	4.9923	1.53538	0.618598	0.449084	0.676405	0.00463337	0.408009
1783	Saci_1835	12.6305	14.6983	10.5627	0.71863	-0.47668	0.448915	0.676405	0.286545	0.281883
589	Saci_0603	73.4132	82.194	64.6325	0.786341	-0.346773	0.450008	0.676953	0.00564931	1.08446
1562	Saci_1610	2.22788	3.11837	1.33738	0.428872	-1.22138	0.450268	0.676953	2.73854	0.57956
529	Saci_0543	12.5858	14.8315	10.3401	0.69717	-0.520417	0.451412	0.678248	1.72268	0.0956496
6	Saci_0006	3.05896	4.33534	1.78259	0.411176	-1.28217	0.453031	0.678316	0.00638649	0.336867
107	Saci_0107	6.17854	4.24659	8.1105	1.90989	0.933488	0.453435	0.678316	0.789886	3.08942
130	Saci_0130	9.26789	11.1362	7.39959	0.664463	-0.589739	0.452534	0.678316	2.35807	0.882402
523	Saci_0535	2.25007	3.16275	1.33738	0.422854	-1.24177	0.452877	0.678316	1.14955	0.574396
584	Saci_0598	2.25007	3.16275	1.33738	0.422854	-1.24177	0.452877	0.678316	1.14955	0.574396
1788	Saci_1840	11.3098	8.62631	13.9932	1.62216	0.697913	0.453123	0.678316	0.0509506	3.139
2216	Saci_2286	25.993	23.3246	28.6613	1.2288	0.297249	0.453278	0.678316	0.0701517	1.40371
364	Saci_0368	9.15623	11.3581	6.95439	0.612285	-0.707724	0.45442	0.679366	0.000442711	2.31154
1389	Saci_1425	4.6188	5.85015	3.38745	0.579036	-0.788276	0.454868	0.679613	0.911756	0.0148995
1974	Saci_2035	2.27226	3.20713	1.33738	0.417003	-1.26187	0.455531	0.68018	0.247573	0.569313
1795	Saci_1847	15.7944	17.6836	13.9052	0.786336	-0.346782	0.455859	0.680248	0.80576	0.394184
409	Saci_0413	4.66318	5.93891	3.38745	0.570382	-0.809999	0.456668	0.68103	0.013112	0.0147776
1094	Saci_1124	2.7403	1.64794	3.83265	2.32572	1.21768	0.457317	0.681153	0.185329	0.787944
980	Saci_1005	12.2076	14.8759	9.5394	0.641268	-0.641002	0.458046	0.681815	2.47665	1.35389
378	Saci_0382	2.71811	1.60356	3.83265	2.39008	1.25706	0.45857	0.682173	0.115993	0.791588
172	Saci_0174	7.87151	6.02766	9.71536	1.6118	0.68867	0.458972	0.682348	0.493239	1.40986
1320	Saci_1355	35.1206	31.8178	38.4233	1.2076	0.272147	0.459638	0.682915	0.129201	1.80262
1589	Saci_1637	2.40664	1.60356	3.20972	2.00161	1.00116	0.460196	0.682984	0.117458	1.96969
2098	Saci_2164	4.57406	5.98328	3.16484	0.528948	-0.918803	0.460253	0.682984	0.0907293	0.329272
30	Saci_0030	8.04111	9.93203	6.15019	0.619228	-0.691458	0.46065	0.683151	1.97707	0.489719
419	Saci_0425	31.6698	34.7715	28.568	0.821594	-0.283503	0.460968	0.6832	0.267411	0.651833
343	Saci_0347	9.78071	8.10658	11.4548	1.41303	0.498793	0.461439	0.683476	0.00455416	0.0266997
654	Saci_0669	9.99504	11.8778	8.11227	0.682977	-0.550091	0.463761	0.686492	0.0258617	0.174728
1664	Saci_1716	2.62899	1.64794	3.61005	2.19064	1.13135	0.465072	0.687584	0.186119	0.14762
1678	Saci_1730	7.69274	9.19041	6.19506	0.674079	-0.56901	0.464938	0.687584	0.00258427	0.112218
1574	Saci_1622	10.1285	11.9222	8.33488	0.699106	-0.516417	0.466178	0.688373	0.0172803	0.0233894
1676	Saci_1728	10.262	11.9666	8.55748	0.715115	-0.483752	0.466079	0.688373	0.178293	0.0112764
131	Saci_0131	152.616	138.579	166.653	1.20258	0.266135	0.467148	0.68874	1.50775	0.0719655
1459	Saci_1501	4.89404	3.81561	5.97246	1.56527	0.646411	0.467287	0.68874	0.10862	0.000664042
2294	Saci_2364	28.4328	32.1285	24.7371	0.769945	-0.377173	0.467159	0.68874	0.605967	0.036431
1423	Saci_1465	21.945	19.4203	24.4697	1.26001	0.333431	0.467806	0.689082	0.0733584	0.038067
910	Saci_0934	7.47014	9.19041	5.74986	0.625637	-0.676603	0.469259	0.690374	0.00258973	0.0902459
2228	Saci_2298	10.3076	8.71506	11.9	1.36546	0.449385	0.469034	0.690374	0.200154	0.104815
619	Saci_0634	5.05678	6.45863	3.65492	0.565897	-0.821389	0.4705	0.691776	0.0909612	0.0408771
786	Saci_0807	2.77716	3.72686	1.82746	0.490349	-1.02812	0.470905	0.691948	0.508292	0.0227331
2190	Saci_2260	66.3243	60.3526	72.296	1.19789	0.260501	0.471242	0.69202	0.432344	0.274498
35	Saci_0035	92.227	83.4553	100.999	1.21021	0.27526	0.472434	0.693035	0.0538989	0.0532178
1021	Saci_1046	2.79935	3.77123	1.82746	0.484579	-1.0452	0.472511	0.693035	0.0347286	0.0225797
1345	Saci_1380	7.09265	5.98328	8.20202	1.37082	0.455042	0.473135	0.693527	0.0886994	1.49869
490	Saci_0499	13.441	15.4272	11.4548	0.742512	-0.429514	0.474784	0.694671	2.24547	0.0196343
710	Saci_0727	35.7248	39.5822	31.8675	0.805097	-0.312765	0.474622	0.694671	0.0823862	0.0549669
1066	Saci_1094	2.71024	3.81561	1.60486	0.420603	-1.24947	0.474459	0.694671	0.111887	0.647794
582	Saci_0596	9.86224	8.89257	10.8319	1.21809	0.284615	0.475373	0.695109	3.18635	1.48803
827	Saci_0850	5.05703	6.41426	3.6998	0.576808	-0.793836	0.47641	0.696202	0.495231	0.497516
145	Saci_0147	28.4485	32.6482	24.2488	0.742731	-0.429088	0.476764	0.696295	0.48237	1.33069
188	Saci_0190	6.33357	7.58685	5.08028	0.669617	-0.578592	0.477429	0.696843	0.0111627	1.21659
1909	Saci_1963	5.30182	6.45863	4.145	0.641777	-0.639857	0.478771	0.698377	0.0908055	0.015327
309	Saci_0313	5.32401	6.50301	4.145	0.637397	-0.649736	0.479703	0.698425	0.00956756	0.0152725
363	Saci_0367	29.132	32.8573	25.4067	0.773245	-0.371003	0.479967	0.698425	0.280756	0.452416
1658	Saci_1710	10.4111	12.3975	8.42462	0.67954	-0.55737	0.479635	0.698425	0.0866864	0.591366
1737	Saci_1789	3.69761	4.85507	2.54014	0.523194	-0.934583	0.479646	0.698425	0.0211404	0.639193
31	Saci_0031	12.7442	11.4468	14.0416	1.22668	0.294761	0.48094	0.699416	0.317612	2.4118
661	Saci_0677	1.67825	1.08384	2.27267	2.09687	1.06824	0.482636	0.701459	0.00151867	1.53028
894	Saci_0917	29.9121	26.8868	32.9374	1.22504	0.292829	0.483243	0.701608	2.21779	0.0286385
2091	Saci_2155	21.2531	17.9055	24.6008	1.37392	0.458302	0.483324	0.701608	0.0688344	1.79442
1131	Saci_1166	39.2753	43.8288	34.7218	0.792214	-0.336038	0.484688	0.703163	0.00045459	0.186358
2080	Saci_2144	14.0565	16.3907	11.7223	0.715183	-0.483616	0.485076	0.703302	0.789124	0.0321381
1156	Saci_1191	13.9676	16.3907	11.5446	0.70434	-0.505657	0.487131	0.70543	0.790033	0.410816
1923	Saci_1978	5.88902	4.33534	7.4427	1.71675	0.77968	0.486863	0.70543	0.00618763	0.673952
532	Saci_0546	10.6794	9.27917	12.0795	1.30179	0.380499	0.48809	0.705593	0.364106	0.679091
668	Saci_0685	174.377	160.211	188.543	1.17684	0.234914	0.489234	0.705593	1.15889	0.545986
704	Saci_0721	3.54193	4.76631	2.31754	0.486233	-1.04028	0.489111	0.705593	1.15928	0.0869935
1119	Saci_1154	5.39919	4.29096	6.50741	1.51654	0.600783	0.489301	0.705593	0.163737	0.0153187
1840	Saci_1894	3.60849	4.89945	2.31754	0.473021	-1.08003	0.489063	0.705593	0.0985223	0.0855985
2088	Saci_2152	116.718	105.519	127.917	1.21227	0.27771	0.48825	0.705593	0.000867275	0.0196007
2191	Saci_2261	76.8422	83.4869	70.1975	0.840821	-0.250129	0.487845	0.705593	0.468787	0.0776672
809	Saci_0832	18.2957	20.9035	15.6878	0.750487	-0.4141	0.489629	0.705641	2.77194	0.538264
1146	Saci_1181	16.6418	19.4647	13.819	0.709955	-0.494201	0.490679	0.705884	0.00345515	2.37234
1837	Saci_1891	1.19603	0.519729	1.87234	3.60252	1.84901	0.490669	0.705884	0.42432	1.43964
1968	Saci_2029	2.80024	2.12329	3.47719	1.63764	0.71162	0.490127	0.705884	0.393318	2.01078
705	Saci_0722	5.2657	4.24659	6.28481	1.47997	0.565566	0.49116	0.706153	0.798277	0.240348
816	Saci_0839	24.4899	27.0071	21.9726	0.813587	-0.297632	0.491943	0.706855	0.0319511	0.161885
766	Saci_0787	11.0716	13.1835	8.95958	0.679603	-0.557235	0.493546	0.707181	1.54673	0.703941
793	Saci_0816	7.93105	9.71014	6.15196	0.63356	-0.658446	0.493642	0.707181	0.0422558	2.17157
890	Saci_0913	3.10384	4.33534	1.87234	0.431877	-1.21131	0.492966	0.707181	0.00638236	0.734393
1115	Saci_1148	67.3119	61.3476	73.2762	1.19444	0.256336	0.493204	0.707181	0.213002	0.181602
2291	Saci_2361	51.2656	46.8584	55.6729	1.18811	0.248668	0.493271	0.707181	0.315102	1.39392
2073	Saci_2137	21.5488	23.9775	19.1201	0.79742	-0.326589	0.495576	0.709528	0.589923	0.178949
269	Saci_0273	21.2821	23.8444	18.7198	0.785083	-0.349083	0.497089	0.710846	0.031736	0.00407349
1467	Saci_1510	8.16963	6.88961	9.44966	1.37158	0.45584	0.496962	0.710846	1.52487	0.539074
759	Saci_0777	8.19146	7.15587	9.22705	1.28944	0.366742	0.49866	0.712244	1.07677	1.03749
2000	Saci_2063	23.238	21.2901	25.1859	1.18299	0.242432	0.500382	0.714279	0.769713	3.60222
397	Saci_0401	1.61118	2.6874	0.534953	0.19906	-2.32873	0.504325	0.716287	0.0613331	0.188885
449	Saci_0456	61.5565	54.4324	68.6807	1.26176	0.335437	0.504349	0.716287	3.09059	0.493466
587	Saci_0601	1.76686	2.77616	0.757555	0.272879	-1.87367	0.502467	0.716287	0.960752	0.297714
653	Saci_0668	3.3045	4.24659	2.36241	0.556309	-0.846042	0.503672	0.716287	0.815821	0.129332
667	Saci_0684	14.504	13.006	16.0019	1.23035	0.299067	0.50349	0.716287	0.0178451	0.654084
751	Saci_0769	5.81498	4.85507	6.77489	1.39543	0.480705	0.504745	0.716287	0.0207229	0.0363794
1058	Saci_1085	1.61118	2.6874	0.534953	0.19906	-2.32873	0.504325	0.716287	0.0613331	0.188885
1233	Saci_1268	4.88553	5.98328	3.78778	0.63306	-0.659587	0.502696	0.716287	0.0905239	1.52576
1752	Saci_1804	18.7122	21.3345	16.0899	0.754174	-0.40703	0.504772	0.716287	1.2559	0.00566742
2045	Saci_2108	1.61118	2.6874	0.534953	0.19906	-2.32873	0.504325	0.716287	0.0613331	0.188885
279	Saci_0283	1.63337	2.73178	0.534953	0.195826	-2.35236	0.505642	0.717097	0.13845	0.185703
1202	Saci_1237	3.23758	4.33534	2.13981	0.493574	-1.01866	0.506738	0.718197	0.00637024	0.875419
1905	Saci_1959	1.65555	2.77616	0.534953	0.192696	-2.3756	0.507015	0.718197	0.96398	0.182607
2032	Saci_2095	6.28262	4.85507	7.71017	1.58807	0.667271	0.507458	0.7184	0.020616	0.529896
543	Saci_0557	6.08221	4.89945	7.26497	1.48281	0.568337	0.507891	0.718589	0.096225	0.00642834
1640	Saci_1690	22.5589	24.9726	20.1452	0.806691	-0.309911	0.509258	0.720099	0.139045	0.215226
1724	Saci_1776	1.92354	1.03946	2.80762	2.70104	1.43352	0.512325	0.72401	0.84986	0.715891
838	Saci_0861	11.4892	10.2742	12.7042	1.23651	0.306278	0.513248	0.724461	0.0011824	2.04126
1569	Saci_1617	5.83767	4.81069	6.86464	1.42695	0.512939	0.513171	0.724461	0.362849	1.03814
106	Saci_0106	26.2589	23.2803	29.2376	1.2559	0.328717	0.514176	0.725345	0.00530762	0.160602
2273	Saci_2343	14.6509	12.0109	17.2909	1.4396	0.525665	0.515551	0.726858	0.474902	3.6576
1748	Saci_1800	11.3779	10.2742	12.4816	1.21485	0.280775	0.516952	0.727978	0.00118445	2.78372
2195	Saci_2265	6.2452	7.49809	4.9923	0.66581	-0.586818	0.516681	0.727978	0.403679	0.296841
32	Saci_0032	22.1159	20.1175	24.1142	1.19867	0.261431	0.517885	0.728865	0.226943	0.692012
297	Saci_0301	30.3507	26.9184	33.7829	1.25501	0.327704	0.518891	0.729128	0.269285	0.571062
967	Saci_0991	12.7869	14.654	10.9199	0.745183	-0.424333	0.518984	0.729128	0.0754254	0.00287582
2214	Saci_2284	11.6237	10.1411	13.1063	1.2924	0.370049	0.522385	0.733478	0.937503	5.14619
1360	Saci_1396	7.12102	8.58193	5.66011	0.659538	-0.600471	0.523063	0.734	0.335826	0.239848
365	Saci_0369	16.1665	18.2033	14.1296	0.776211	-0.365479	0.524675	0.735721	0.989157	0.259678
1997	Saci_2060	1.61182	1.08384	2.13981	1.9743	0.981338	0.524903	0.735721	0.00152617	1.44859
29	Saci_0029	33.4833	37.5476	29.4189	0.783508	-0.35198	0.526111	0.736985	0.539134	0.872379
1107	Saci_1137	3.74273	4.81069	2.67476	0.556004	-0.846833	0.526824	0.737394	0.370132	1.10169
1929	Saci_1984	20.3605	23.0712	17.6499	0.765019	-0.386432	0.527324	0.737394	2.5201	0.00425196
2207	Saci_2277	74.6292	81.1989	68.0595	0.838182	-0.254664	0.527023	0.737394	0.00812288	2.38423e-05
1166	Saci_1201	15.8772	18.2477	13.5067	0.740186	-0.434041	0.527742	0.737548	0.58395	1.73657
1342	Saci_1377	13.3812	15.0849	11.6774	0.774113	-0.369384	0.528819	0.738296	0.133858	0.00534721
1463	Saci_1505	3.78711	4.89945	2.67476	0.545932	-0.873207	0.528892	0.738296	0.0983348	1.09079
460	Saci_0467	6.81667	8.15095	5.48238	0.672606	-0.572166	0.531822	0.741107	0.0823521	0.0604298
1264	Saci_1299	501869	430002	573737	1.33427	0.416046	0.531831	0.741107	0.348121	0.788206
1806	Saci_1858	18.4369	20.2507	16.6231	0.820868	-0.284778	0.531744	0.741107	1.29977	1.43466
403	Saci_0407	3.98752	4.85507	3.11997	0.642621	-0.637961	0.532274	0.741179	0.0210778	0.00110148
1038	Saci_1063	6.61686	7.92907	5.30465	0.669014	-0.579892	0.532501	0.741179	2.28552	1.02779
573	Saci_0587	4.68512	6.02766	3.34257	0.554539	-0.85064	0.534508	0.741742	0.509456	0.167738
577	Saci_0591	6.66124	8.01782	5.30465	0.661608	-0.595951	0.533849	0.741742	0.618358	1.02172
691	Saci_0708	4.05509	3.16275	4.94743	1.56428	0.645499	0.534759	0.741742	1.11104	0.0174081
1747	Saci_1799	35.7414	32.0397	39.443	1.23107	0.29991	0.534742	0.741742	0.177379	0.657591
2057	Saci_2121	20.6676	18.2477	23.0874	1.26522	0.339393	0.53437	0.741742	0.541074	0.0182043
2271	Saci_2341	3.87622	4.85507	2.89737	0.596771	-0.74475	0.534035	0.741742	0.0211011	0.276166
637	Saci_0652	15.9746	14.7427	17.2065	1.16712	0.222948	0.536662	0.743952	0.601855	2.4674
454	Saci_0461	4.01036	3.29588	4.72483	1.43355	0.519596	0.538326	0.745828	0.382933	0.319359
1529	Saci_1576	2.16046	3.29588	1.02503	0.311004	-1.685	0.538792	0.746044	0.396247	0.0895525
990	Saci_1015	18.1407	20.6816	15.5998	0.754285	-0.406818	0.539205	0.746185	0.35773	0.00359314
1630	Saci_1678	53.9339	58.1277	49.74	0.855702	-0.224819	0.540206	0.74714	0.544978	0.0696264
64	Saci_0064	679.106	733.959	624.254	0.85053	-0.233565	0.542626	0.749746	0.0964719	0.00498026
211	Saci_0213	40.3387	36.0644	44.6131	1.23704	0.306891	0.542715	0.749746	0.348599	0.633133
1515	Saci_1562	1.94597	1.03946	2.85249	2.74421	1.45639	0.543439	0.750315	0.848522	0.00736072
1215	Saci_1250	10.5455	9.14603	11.9449	1.30602	0.385179	0.544524	0.750949	0.143661	0.0010533
1218	Saci_1253	7.34437	8.44879	6.23994	0.73856	-0.437214	0.544255	0.750949	2.65493	0.0019731
2092	Saci_2158	4.13633	5.33042	2.94224	0.551972	-0.857334	0.545581	0.751974	0.622774	1.1768
551	Saci_0565	2.24982	3.20713	1.29251	0.403011	-1.31111	0.546688	0.752817	0.2477	0.0161535
956	Saci_0980	56.9596	52.7657	61.1535	1.15896	0.212835	0.547446	0.752817	0.501316	0.428114
1374	Saci_1410	4.3142	5.46355	3.16484	0.579264	-0.787706	0.547254	0.752817	0.273538	0.346335
1605	Saci_1653	4.18071	5.41918	2.94224	0.542931	-0.881158	0.547173	0.752817	0.00796953	1.16602
872	Saci_0895	8.19855	6.41426	9.98284	1.55635	0.638168	0.548429	0.753306	0.479201	1.21878
2117	Saci_2187	1.74531	1.12821	2.36241	2.09394	1.06622	0.548383	0.753306	0.942011	0.202406
1555	Saci_1602	2.31638	3.34026	1.29251	0.386948	-1.36979	0.548748	0.753313	1.39355	0.0157251
598	Saci_0612	10.6342	12.3088	8.95958	0.727901	-0.458186	0.549837	0.754376	0.754058	0.73366
1558	Saci_1605	5.50223	6.41426	4.5902	0.715625	-0.482723	0.55454	0.760394	0.493656	0.792087
949	Saci_0973	28.5327	26.5318	30.5337	1.15083	0.202679	0.555256	0.760941	0.00804493	1.63769
164	Saci_0166	36.7833	33.9855	39.5812	1.16465	0.219897	0.558995	0.765629	0.111155	0.858286
263	Saci_0267	11.3613	13.0504	9.67226	0.741146	-0.43217	0.559957	0.765731	0.171547	0.150726
341	Saci_0345	10.7388	9.84327	11.6343	1.18196	0.241179	0.560346	0.765731	0.566128	1.69965
1349	Saci_1384	4.7078	5.98328	3.43232	0.573652	-0.801754	0.559723	0.765731	0.0906411	0.419955
1450	Saci_1492	4.84941	3.77123	5.92759	1.57179	0.652408	0.560111	0.765731	0.0337731	0.235374
496	Saci_0505	2.00543	1.60356	2.40729	1.50121	0.586127	0.560843	0.765976	0.119554	1.48302
559	Saci_0573	30.0768	27.5269	32.6268	1.18527	0.245218	0.561346	0.766226	0.0636687	0.224013
1280	Saci_1315	15.231	13.6145	16.8475	1.23747	0.307388	0.561694	0.766265	0.283853	0.0373612
65	Saci_0065	4.80468	3.90437	5.70498	1.46118	0.547134	0.563781	0.768676	1.79703	0.0112433
432	Saci_0438	2.03458	2.73178	1.33738	0.489565	-1.03043	0.564971	0.769861	0.136815	0.62831
200	Saci_0202	83.0375	73.4217	92.6532	1.26193	0.335633	0.567399	0.77058	1.61657	3.03967
367	Saci_0371	12.5047	13.9567	11.0527	0.79193	-0.336556	0.567266	0.77058	0.43503	0.498982
491	Saci_0500	19.5526	21.4104	17.6948	0.826456	-0.274991	0.568011	0.77058	1.18256	0.0166975
1211	Saci_1246	11.6893	10.1411	13.2374	1.30532	0.384407	0.566351	0.77058	0.93651	0.00471536
1370	Saci_1406	2.73253	3.68248	1.78259	0.484072	-1.04671	0.566869	0.77058	1.55254	0.371749
1440	Saci_1482	11.7997	13.437	10.1623	0.756295	-0.402979	0.567804	0.77058	0.29512	0.0372513
2166	Saci_2236	2.75472	3.72686	1.78259	0.478308	-1.06399	0.56672	0.77058	0.508494	0.369189
2234	Saci_2304	39.6238	42.7449	36.5026	0.853963	-0.227755	0.568066	0.77058	0.000253003	0.100376
1500	Saci_1547	10.9624	9.66576	12.259	1.2683	0.342891	0.570514	0.773028	0.272186	3.75013
1506	Saci_1553	15.9505	17.8611	14.0399	0.786058	-0.347292	0.570453	0.773028	0.00167982	0.00346845
314	Saci_0318	2.47307	1.60356	3.34257	2.08446	1.05968	0.572094	0.774438	0.117135	0.265382
998	Saci_1023	6.11868	6.88961	5.34776	0.776207	-0.365487	0.572201	0.774438	1.55996	1.06895
174	Saci_0176	67.9525	62.8496	73.0553	1.16238	0.217085	0.572959	0.775027	0.917206	0.771061
1079	Saci_1109	42.0199	38.7518	45.288	1.16867	0.224864	0.573414	0.775206	0.386973	2.00997
479	Saci_0488	16.2858	14.4765	18.0951	1.24997	0.321892	0.575018	0.776064	0.567002	0.185797
625	Saci_0640	16.2403	17.728	14.7525	0.832162	-0.265063	0.574952	0.776064	0.435735	0.0752013
1433	Saci_1475	44.5245	47.6888	41.3603	0.867296	-0.205404	0.575011	0.776064	0.0509701	0.214676
843	Saci_0866	69.2947	64.466	74.1235	1.14981	0.201392	0.576254	0.776859	0.0325168	0.267191
2178	Saci_2248	5.64398	4.33534	6.95262	1.60371	0.681411	0.576247	0.776859	0.00620495	0.328481
2110	Saci_2180	5.963	6.80085	5.12516	0.753605	-0.408119	0.577318	0.777857	4.14188	0.476531
408	Saci_0412	0.93552	1.60356	0.267476	0.166801	-2.5838	0.578526	0.778174	0.126701	0.129799
1502	Saci_1549	51.3229	47.8219	54.8238	1.14642	0.197132	0.578372	0.778174	0.321864	0.282506
2030	Saci_2093	0.93552	1.60356	0.267476	0.166801	-2.5838	0.578526	0.778174	0.126701	0.129799
2174	Saci_2244	13.5227	11.4025	15.6429	1.37189	0.456167	0.579112	0.778526	0.0730455	1.21656
575	Saci_0589	5.35456	4.24659	6.46254	1.52182	0.605798	0.580219	0.779141	0.797527	0.0958774
1822	Saci_1874	8.85861	10.4074	7.30984	0.702371	-0.509695	0.580068	0.779141	0.819909	0.0757268
708	Saci_0725	0.957709	1.64794	0.267476	0.162309	-2.62318	0.582179	0.781338	0.201896	0.125548
132	Saci_0132	2.2729	1.60356	2.94224	1.83481	0.875633	0.585158	0.783583	0.118128	1.8082
316	Saci_0320	39.969	37.4145	42.5234	1.13655	0.184661	0.585033	0.783583	0.0734498	1.15124
643	Saci_0658	21.1494	19.0337	23.2651	1.22231	0.289615	0.584746	0.783583	0.233077	0.213191
1861	Saci_1915	2.2729	1.60356	2.94224	1.83481	0.875633	0.585158	0.783583	0.118128	1.8082
702	Saci_0719	9.10365	10.4074	7.79992	0.749461	-0.416075	0.585726	0.783906	0.817565	0.00232322
1796	Saci_1848	6.37819	7.63123	5.12516	0.671604	-0.574318	0.586604	0.784208	0.223616	0.449858
2036	Saci_2099	683.571	627.376	739.767	1.17914	0.23774	0.586512	0.784208	0.121328	0.130096
1162	Saci_1197	12.8318	14.654	11.0096	0.751308	-0.412524	0.587145	0.784368	0.0753818	0.341545
1438	Saci_1480	16.5237	15.2181	17.8294	1.17159	0.228473	0.587378	0.784368	0.154045	0.617372
258	Saci_0262	16.4346	15.2625	17.6068	1.1536	0.206146	0.588886	0.785945	0.411678	0.937871
262	Saci_0266	45.8111	49.5458	42.0765	0.849244	-0.235748	0.591297	0.787839	0.392165	0.30848
1305	Saci_1340	2.51754	3.16275	1.87234	0.591996	-0.756341	0.591609	0.787839	1.14269	0.876199
1631	Saci_1679	28.4654	26.8424	30.0884	1.12093	0.164695	0.591618	0.787839	1.77495	2.32126
1982	Saci_2043	2.51754	3.16275	1.87234	0.591996	-0.756341	0.591609	0.787839	1.14269	0.876199
1772	Saci_1824	5.78503	6.84523	4.72483	0.690237	-0.534837	0.593604	0.790046	2.69734	0.24178
1278	Saci_1313	5.6593	4.76631	6.55229	1.37471	0.459125	0.594263	0.790485	1.13583	0.297649
294	Saci_0298	251.94	234.615	269.265	1.14769	0.198729	0.596441	0.790766	0.0144682	0.618648
560	Saci_0574	56.222	50.9403	61.5037	1.20737	0.271866	0.595745	0.790766	0.045635	1.12305
562	Saci_0576	5.39132	6.50301	4.27962	0.658099	-0.603624	0.595797	0.790766	0.00956296	1.70452
1013	Saci_1038	77.1882	72.2304	82.146	1.13728	0.185585	0.595141	0.790766	0.280096	0.18074
1765	Saci_1817	5.87378	7.02274	4.72483	0.67279	-0.571773	0.59568	0.790766	0.00802611	0.238659
2014	Saci_2077	6.44501	7.71998	5.17003	0.669695	-0.578424	0.59645	0.790766	1.44243	0.0586586
412	Saci_0416	9.36426	10.794	7.93454	0.73509	-0.444007	0.597815	0.791364	0.0329087	1.07341
743	Saci_0761	9.45337	10.7496	8.15715	0.758833	-0.398146	0.597651	0.791364	0.239394	0.571062
1853	Saci_1907	3.32644	4.33534	2.31754	0.534569	-0.903552	0.59789	0.791364	0.00636235	0.0917566
1926	Saci_1981	5.87403	6.97836	4.7697	0.683499	-0.54899	0.599188	0.792644	0.224777	0.876919
283	Saci_0287	3.00041	2.12329	3.87752	1.82618	0.868832	0.600666	0.793726	0.391039	0.0666681
846	Saci_0869	13.8428	12.3532	15.3324	1.24117	0.3117	0.600543	0.793726	0.322118	0.000784908
1757	Saci_1809	22.5083	20.6816	24.335	1.17665	0.234686	0.60114	0.793915	0.333549	0.105123
14	Saci_0014	6.07445	6.93399	5.21491	0.752079	-0.411043	0.601897	0.794477	0.740104	0.0347804
940	Saci_0964	23.2664	20.2822	26.2505	1.29426	0.372128	0.604187	0.79704	1.67689	0.846526
1508	Saci_1555	43.4216	40.6216	46.2215	1.13785	0.186315	0.604502	0.79704	0.019134	0.299585
109	Saci_0109	14.3317	15.6934	12.97	0.826458	-0.274987	0.607844	0.800674	0.000549832	0.0108485
1273	Saci_1308	3.48237	4.37972	2.58502	0.590224	-0.760665	0.607925	0.800674	0.317489	0.03288
2213	Saci_2283	6.81642	8.19533	5.43751	0.663488	-0.591857	0.608308	0.800739	0.410724	0.0267915
105	Saci_0105	6.99489	8.0622	5.92759	0.735232	-0.443728	0.609612	0.801577	0.181504	0.177189
1240	Saci_1275	13.5747	15.9153	11.234	0.705862	-0.502542	0.609548	0.801577	1.62029	3.4222
2124	Saci_2194	7.18113	5.89453	8.46773	1.43654	0.522599	0.610411	0.802187	0.277617	0.72959
729	Saci_0747	15.0518	16.6885	13.4152	0.803856	-0.31499	0.611009	0.802197	0.20405	0.242727
2133	Saci_2203	2.77781	2.12329	3.43232	1.61651	0.69288	0.611086	0.802197	0.393581	0.619059
1673	Saci_1725	12.2449	10.4518	14.0381	1.34313	0.425601	0.614478	0.806209	1.41119	2.09653
1568	Saci_1616	6.60179	7.45371	5.74986	0.771409	-0.374433	0.61749	0.809718	1.01515	0.100752
51	Saci_0051	36.6099	40.3238	32.8961	0.815798	-0.293716	0.618644	0.810788	0.854731	1.28493
1705	Saci_1757	28.8206	26.5762	31.0651	1.16891	0.225161	0.619233	0.811117	0.0713359	0.119713
86	Saci_0086	6.55705	7.58685	5.52726	0.728531	-0.456937	0.619751	0.811353	0.0111424	0.44255
1311	Saci_1346	42.0824	45.5655	38.5993	0.847117	-0.239367	0.620571	0.811985	0.124773	0.129624
1230	Saci_1265	28.7094	26.7093	30.7096	1.14977	0.201349	0.620979	0.812075	0.63903	0.0311772
455	Saci_0462	7.10669	7.97344	6.23994	0.78259	-0.353671	0.62342	0.812858	1.31266	0.00203104
505	Saci_0516	0.928555	0.519729	1.33738	2.57323	1.36358	0.623609	0.812858	0.444303	1.08922
634	Saci_0649	0.928555	0.519729	1.33738	2.57323	1.36358	0.623609	0.812858	0.444303	1.08922
1492	Saci_1538	19.774	22.2536	17.2945	0.777152	-0.363731	0.623046	0.812858	8.10765	0.419596
2243	Saci_2313	0.928555	0.519729	1.33738	2.57323	1.36358	0.623609	0.812858	0.444303	1.08922
2283	Saci_2353	14.5412	13.5258	15.5567	1.15016	0.201831	0.622638	0.812858	9.95848e-06	1.44199
1227	Saci_1262	3.59432	2.77616	4.41248	1.58942	0.668501	0.624476	0.813105	0.919468	0.00218965
1413	Saci_1455	32.8409	30.4233	35.2585	1.15893	0.212792	0.627648	0.816351	2.30769	1.64961
1369	Saci_1405	17.7396	18.8562	16.6231	0.881574	-0.181847	0.630887	0.819919	0.160909	1.49832
1988	Saci_2049	1.03986	0.519729	1.55998	3.00154	1.5857	0.631075	0.819919	0.43575	0.0010239
757	Saci_0775	20.6068	22.8493	18.3644	0.803716	-0.315241	0.633338	0.822087	0.33522	0.572269
1025	Saci_1050	12.4609	10.794	14.1278	1.30886	0.388315	0.633428	0.822087	0.0314981	0.845107
185	Saci_0187	3.52724	4.37972	2.67476	0.610716	-0.711427	0.634257	0.822277	0.317306	1.15695
287	Saci_0291	25.85	23.9775	27.7225	1.15619	0.209375	0.63426	0.822277	0.549503	0.0659956
934	Saci_0958	3.63854	4.37972	2.89737	0.661542	-0.596096	0.634772	0.822497	0.316868	0.290758
233	Saci_0237	35.6822	33.0792	38.2852	1.15738	0.210862	0.636045	0.823266	0.072384	0.190377
988	Saci_1013	11.7265	10.6608	12.7922	1.19993	0.262946	0.636713	0.823266	1.19146	0.143427
1198	Saci_1233	1.41824	2.07892	0.757555	0.364399	-1.45641	0.637422	0.823266	1.83935	0.376371
1375	Saci_1411	20.7639	19.5534	21.9744	1.12381	0.168404	0.636762	0.823266	0.140894	0.388974
1776	Saci_1828	16.4186	17.7723	15.0649	0.847659	-0.238443	0.636089	0.823266	0.180936	0.000149836
1834	Saci_1886	4.2555	3.11837	5.39263	1.72931	0.790197	0.637136	0.823266	2.6367	0.474092
1380	Saci_1416	15.9961	17.728	14.2642	0.804618	-0.313625	0.638801	0.824603	0.437249	1.41976
240	Saci_0244	32.5919	29.4854	35.6984	1.21071	0.275856	0.639671	0.825282	1.01542	1.40303
912	Saci_0936	1.32912	2.12329	0.534953	0.251945	-1.98882	0.640446	0.825839	0.414545	0.23834
1813	Saci_1865	3.60964	3.20713	4.01215	1.25101	0.323092	0.64113	0.826276	0.241129	2.0981
803	Saci_0826	16.6117	18.514	14.7094	0.794505	-0.331871	0.642088	0.826623	0.379932	0.632966
1061	Saci_1088	1.35131	2.16767	0.534953	0.246787	-2.01866	0.641825	0.826623	0.00322982	0.233753
73	Saci_0073	1.3735	2.21205	0.534953	0.241836	-2.0479	0.643242	0.826779	0.55233	0.229299
983	Saci_1008	1.3735	2.21205	0.534953	0.241836	-2.0479	0.643242	0.826779	0.55233	0.229299
1477	Saci_1520	16.0339	15.1737	16.8941	1.11338	0.154949	0.64294	0.826779	0.0206699	1.72904
2137	Saci_2207	17.1176	15.5603	18.6749	1.20017	0.263235	0.643691	0.826914	0.510476	0.0187532
2186	Saci_2256	18.4463	16.1244	20.7681	1.28799	0.365125	0.644279	0.827227	0.325973	1.45596
143	Saci_0145	17.6891	16.2132	19.165	1.18207	0.241311	0.648678	0.831985	0.00859775	0.0720762
1261	Saci_1296	13.1211	14.6096	11.6326	0.796229	-0.328745	0.648422	0.831985	0.000189135	0.111542
1570	Saci_1618	4.18843	4.72194	3.65492	0.77403	-0.369538	0.650424	0.833335	2.38168	0.0477866
2223	Saci_2293	45.6328	50.1227	41.143	0.820845	-0.284818	0.650412	0.833335	0.92629	1.87439
829	Saci_0852	15.26	12.9616	17.5584	1.35464	0.437912	0.65087	0.833461	0.0189362	3.35273
1940	Saci_1998	8.22794	9.14603	7.30984	0.799236	-0.323306	0.651269	0.833527	0.148338	0.0811392
371	Saci_0375	12.9588	11.8778	14.0399	1.18202	0.24126	0.652485	0.834639	0.0248297	0.00429328
476	Saci_0485	1.46286	2.12329	0.802429	0.377917	-1.40386	0.653898	0.834692	0.412181	0.397446
1036	Saci_1061	4.14369	4.85507	3.43232	0.706956	-0.500308	0.653676	0.834692	0.0210463	0.467063
1238	Saci_1273	5.30893	6.02766	4.5902	0.761523	-0.39304	0.653941	0.834692	0.507128	0.815796
1325	Saci_1360	1.8784	2.73178	1.02503	0.375225	-1.41417	0.654265	0.834692	0.137428	0.102812
2050	Saci_2113	1.46286	2.12329	0.802429	0.377917	-1.40386	0.653898	0.834692	0.412181	0.397446
772	Saci_0793	4.07677	4.94383	3.20972	0.649238	-0.623182	0.65491	0.835071	0.589032	1.36644
17	Saci_0017	1.50724	2.21205	0.802429	0.362754	-1.46294	0.658063	0.835157	0.549342	0.385599
117	Saci_0117	4.84165	5.80577	3.87752	0.667874	-0.582352	0.656784	0.835157	1.90012	0.0473211
129	Saci_0129	4.58218	3.72686	5.43751	1.45901	0.544986	0.659151	0.835157	0.49546	0.0365805
136	Saci_0136	4.84165	5.80577	3.87752	0.667874	-0.582352	0.656784	0.835157	1.90012	0.0473211
213	Saci_0215	1.50724	2.21205	0.802429	0.362754	-1.46294	0.658063	0.835157	0.549342	0.385599
281	Saci_0285	2.10125	2.6874	1.51511	0.563783	-0.826788	0.657209	0.835157	0.0604409	0.737889
556	Saci_0570	8.79941	9.7989	7.79992	0.796	-0.329159	0.657936	0.835157	0.194859	0.00239909
815	Saci_0838	51.6814	49.0704	54.2924	1.10642	0.145897	0.658884	0.835157	0.18061	2.32715
1514	Saci_1561	14.5766	15.5603	13.5929	0.873563	-0.195017	0.658498	0.835157	0.53118	0.881341
1520	Saci_1567	5.10888	5.85015	4.3676	0.74658	-0.421632	0.658129	0.835157	0.908423	0.276523
1689	Saci_1741	1.50724	2.21205	0.802429	0.362754	-1.46294	0.658063	0.835157	0.549342	0.385599
1777	Saci_1829	1.50724	2.21205	0.802429	0.362754	-1.46294	0.658063	0.835157	0.549342	0.385599
394	Saci_0398	4.8191	5.98328	3.65492	0.610856	-0.711097	0.660507	0.835552	0.0905678	0.0426056
1497	Saci_1544	18.6544	17.3414	19.9674	1.15143	0.203432	0.660219	0.835552	0.0230121	0.0248183
1773	Saci_1825	31.8272	27.9578	35.6966	1.2768	0.352535	0.660029	0.835552	0.445133	3.87555
92	Saci_0092	4.55949	5.41918	3.6998	0.682723	-0.550628	0.662745	0.837942	0.0079449	0.542935
1258	Saci_1293	8.86723	8.0622	9.67226	1.1997	0.262679	0.663506	0.838462	0.17751	0.190686
83	Saci_0083	4.49256	5.50793	3.47719	0.631307	-0.663587	0.664154	0.838839	0.907805	1.42967
2256	Saci_2326	35.4894	32.1157	38.8632	1.2101	0.275128	0.665029	0.839503	1.46539	0.957206
732	Saci_0750	9.08196	10.2742	7.88967	0.767907	-0.380996	0.666454	0.840827	0.0012224	0.51514
975	Saci_0999	49.9308	53.5073	46.3543	0.866317	-0.207033	0.666779	0.840827	1.61208	0.0534875
370	Saci_0374	9.74265	10.7052	8.78008	0.820168	-0.286009	0.668544	0.842359	0.635253	0.137916
885	Saci_0908	14.1023	13.0948	15.1098	1.15388	0.206489	0.668695	0.842359	0.45902	0.0512272
1756	Saci_1808	23.9501	22.7162	25.1841	1.10864	0.148795	0.669224	0.842583	0.00076632	0.812705
317	Saci_0321	4.77537	4.29096	5.25978	1.22578	0.293701	0.66985	0.84293	0.164781	0.463093
1297	Saci_1332	30.0685	28.1797	31.9572	1.13405	0.181486	0.670239	0.842977	0.033442	0.000153848
179	Saci_0181	9.08185	10.4518	7.71194	0.737861	-0.438579	0.671865	0.843825	1.47597	1.78364
358	Saci_0362	989.369	1043.92	934.815	0.895483	-0.159262	0.671522	0.843825	0.0459936	0.0224809
2246	Saci_2316	105.437	111.306	99.568	0.894546	-0.160773	0.671967	0.843825	1.80966	0.201669
1161	Saci_1196	34.6139	33.2567	35.9712	1.08162	0.113197	0.673078	0.844778	0.794143	1.10623
1367	Saci_1403	13.5981	15.4272	11.769	0.762873	-0.390485	0.673461	0.844817	2.24085	3.69415
756	Saci_0774	1.61158	1.12821	2.09494	1.85686	0.892867	0.676477	0.847715	0.950975	0.107944
1388	Saci_1424	2.45063	1.60356	3.2977	2.05648	1.04018	0.676363	0.847715	0.117243	1.41965
1033	Saci_1058	5.19813	5.93891	4.45735	0.750534	-0.41401	0.678122	0.849332	0.0130602	0.192082
387	Saci_0391	1.94558	2.59864	1.29251	0.497378	-1.00759	0.680542	0.850214	2.27892	0.0184084
541	Saci_0555	1.85646	2.64302	1.06991	0.404804	-1.3047	0.68095	0.850214	0.764044	0.48596
630	Saci_0645	8.13124	6.41426	9.84822	1.53536	0.61858	0.680189	0.850214	0.479705	4.48273
775	Saci_0796	4.9313	4.33534	5.52726	1.27493	0.350418	0.680244	0.850214	0.00625106	0.553709
1260	Saci_1295	2.97772	2.16767	3.78778	1.74739	0.805205	0.680836	0.850214	0.00305492	2.18477
1992	Saci_2055	26.0883	24.1866	27.99	1.15725	0.210702	0.679869	0.850214	0.457365	0.0522713
1559	Saci_1606	1.98995	2.6874	1.29251	0.480951	-1.05604	0.681802	0.850835	0.0606321	0.0180452
404	Saci_0408	2.71771	3.16275	2.27267	0.718572	-0.476794	0.683336	0.851864	1.13784	1.10595
1588	Saci_1636	2.71771	3.16275	2.27267	0.718572	-0.476794	0.683336	0.851864	1.13784	1.10595
2058	Saci_2122	169.078	177.749	160.407	0.902438	-0.148101	0.685718	0.85439	0.0787782	0.0604167
1208	Saci_1243	5.94071	6.93399	4.94743	0.713505	-0.487006	0.688823	0.857813	0.740878	0.0130614
1284	Saci_1319	5.25823	4.89945	5.61701	1.14646	0.197182	0.689399	0.858085	0.0970216	2.65306
828	Saci_0851	33.6772	31.3868	35.9676	1.14595	0.196539	0.692974	0.862089	0.000895609	0.159867
2280	Saci_2350	11.711	10.2742	13.1477	1.27967	0.355776	0.698096	0.868011	0.00117824	0.367864
140	Saci_0140	7.88609	6.59177	9.18041	1.39271	0.477893	0.698642	0.868211	0.769221	1.74415
862	Saci_0885	21.5964	20.6816	22.5111	1.08846	0.122289	0.69898	0.868211	0.338898	2.92144
636	Saci_0651	11.1911	12.3975	9.98461	0.80537	-0.312276	0.699342	0.868212	0.0858595	0.53024
1347	Saci_1382	7.12803	8.32847	5.92759	0.711726	-0.490606	0.699733	0.868248	2.85443	0.174261
678	Saci_0695	16.7902	18.3808	15.1995	0.826922	-0.274176	0.700742	0.868606	0.00484713	0.413979
2278	Saci_2348	24.5352	22.1521	26.9183	1.21516	0.281146	0.700745	0.868606	0.0171972	1.66006
308	Saci_0312	11.5472	12.4419	10.6524	0.856171	-0.224028	0.701311	0.868858	6.82492e-05	7.09556e-05
1698	Saci_1750	23.2064	21.7655	24.6474	1.13241	0.179395	0.702393	0.869751	0.325272	0.0144135
399	Saci_0403	3.17788	3.81561	2.54014	0.665723	-0.587006	0.703428	0.870216	0.111017	0.72331
1250	Saci_1285	2.6286	3.20713	2.05006	0.639221	-0.645614	0.704582	0.870216	0.24566	0.222069
1704	Saci_1756	2.29444	3.25151	1.33738	0.411312	-1.2817	0.704	0.870216	0.0047895	0.56431
1877	Saci_1931	2.29444	3.25151	1.33738	0.411312	-1.2817	0.704	0.870216	0.0047895	0.56431
333	Saci_0337	325.052	308.418	341.687	1.10787	0.147789	0.706357	0.87196	0.0901635	0.115936
1386	Saci_1422	2.51729	3.20713	1.82746	0.569812	-0.811442	0.707508	0.872932	0.24624	0.0246705
984	Saci_1009	28.8434	31.2981	26.3887	0.843139	-0.246157	0.709171	0.874535	0.0911532	1.77262
1095	Saci_1125	113.209	118.689	107.729	0.907652	-0.139788	0.709602	0.874617	0.201021	0.0278154
457	Saci_0464	2.25768	2.64302	1.87234	0.708407	-0.49735	0.71149	0.876197	0.755273	0.954762
530	Saci_0544	0.675656	1.08384	0.267476	0.246787	-2.01866	0.713074	0.876197	0.00165083	0.197923
1403	Saci_1443	15.0819	12.8729	17.2909	1.3432	0.425678	0.712485	0.876197	0.464834	3.55582
1548	Saci_1595	0.675656	1.08384	0.267476	0.246787	-2.01866	0.713074	0.876197	0.00165083	0.197923
1706	Saci_1758	0.675656	1.08384	0.267476	0.246787	-2.01866	0.713074	0.876197	0.00165083	0.197923
1859	Saci_1913	0.675656	1.08384	0.267476	0.246787	-2.01866	0.713074	0.876197	0.00165083	0.197923
1857	Saci_1911	3.72791	2.64302	4.81281	1.82095	0.86469	0.714332	0.877295	0.729834	2.11219
785	Saci_0806	50.2274	52.677	47.7779	0.906998	-0.140828	0.716629	0.878814	0.269231	0.327336
1499	Saci_1546	4.23282	3.16275	5.30289	1.67667	0.745598	0.716667	0.878814	1.10827	2.83358
2251	Saci_2321	6.86194	6.59177	7.13212	1.08197	0.113665	0.716637	0.878814	0.77893	1.03177
1481	Saci_1524	0.697845	1.12821	0.267476	0.23708	-2.07656	0.717816	0.879774	1.02378	0.190604
249	Saci_0253	49.5166	52.4994	46.5338	0.886368	-0.174022	0.720143	0.881726	0.00320219	0.362641
1829	Saci_1881	7.28521	6.50301	8.0674	1.24056	0.310995	0.719789	0.881726	0.00939633	0.013376
527	Saci_0540	8.76265	7.54247	9.98284	1.32355	0.404413	0.722256	0.883862	0.0676305	1.15433
1319	Saci_1354	32.0001	29.948	34.0522	1.13704	0.185288	0.723107	0.884068	1.67863	0.00368632
2034	Saci_2097	4.14371	3.20713	5.08028	1.58406	0.663627	0.723161	0.884068	0.239208	1.68251
1807	Saci_1859	3.41595	2.73178	4.10013	1.5009	0.585828	0.723915	0.88454	0.13234	0.513222
69	Saci_0069	2.82178	3.77123	1.87234	0.496478	-1.0102	0.726078	0.885373	0.0347151	0.797394
1068	Saci_1096	2.84397	3.81561	1.87234	0.490704	-1.02708	0.72624	0.885373	0.11163	0.792118
1458	Saci_1500	19.6492	21.0238	18.2746	0.869232	-0.202186	0.725886	0.885373	0.129396	0.151684
1604	Saci_1652	2.82178	3.77123	1.87234	0.496478	-1.0102	0.726078	0.885373	0.0347151	0.797394
1935	Saci_1990	2.86616	3.85999	1.87234	0.485062	-1.04376	0.726441	0.885373	0.720193	0.786899
1504	Saci_1551	3.32684	2.77616	3.87752	1.39672	0.482048	0.728633	0.887595	0.924413	0.0625036
2284	Saci_2354	239.489	250.246	228.733	0.914032	-0.129683	0.729733	0.888483	0.329684	0.0782719
1034	Saci_1059	28.7736	30.0939	27.4532	0.912252	-0.132495	0.730519	0.88854	1.66671	1.23363
1581	Saci_1629	35.0345	36.1532	33.9158	0.938114	-0.0921648	0.730204	0.88854	0.101567	1.07041
1376	Saci_1412	7.85677	8.62631	7.08724	0.821585	-0.283519	0.731203	0.888921	0.0536355	0.354371
234	Saci_0238	7.76791	8.62631	6.90951	0.800982	-0.320159	0.733027	0.890237	0.0536868	1.62856
1174	Saci_1209	67.3906	63.6484	71.1328	1.11759	0.16039	0.732854	0.890237	0.561391	0.223466
958	Saci_0982	145.371	139.504	151.238	1.08411	0.116509	0.734069	0.891051	0.00697289	0.93718
591	Saci_0605	33.8641	32.2488	35.4793	1.10017	0.137733	0.735099	0.891337	0.567173	0.174797
935	Saci_0959	8.36183	7.63123	9.09243	1.19148	0.252751	0.73616	0.891337	0.218901	1.46529e-07
1026	Saci_1051	4.91569	5.28604	4.54533	0.859874	-0.217803	0.736077	0.891337	1.51202	2.01978
1030	Saci_1055	4.6708	3.77123	5.57036	1.47707	0.562734	0.735742	0.891337	0.0338408	2.32938
1490	Saci_1536	14.4653	15.8709	13.0597	0.822869	-0.281265	0.73558	0.891337	1.03683	0.145504
566	Saci_0580	3.01513	2.82053	3.20972	1.13798	0.186478	0.738662	0.893465	2.41883	1.71004
1082	Saci_1112	96.0061	92.0816	99.9305	1.08524	0.118012	0.73849	0.893465	0.0303711	0.225622
1738	Saci_1790	15.7428	16.5554	14.9303	0.901838	-0.149059	0.739446	0.893962	1.38447	0.480541
94	Saci_0094	3.83174	3.29588	4.3676	1.32517	0.406176	0.741926	0.894389	0.383914	0.342799
180	Saci_0182	3.34913	4.29096	2.40729	0.561013	-0.833893	0.744305	0.894389	0.16743	1.02404
268	Saci_0272	8.73349	8.0622	9.40478	1.16653	0.222221	0.745759	0.894389	0.177855	0.148829
502	Saci_0511	8.97828	8.10658	9.84999	1.21506	0.281029	0.743412	0.894389	0.00461109	0.0243212
659	Saci_0674	4.38824	4.94383	3.83265	0.77524	-0.367286	0.742181	0.894389	0.587365	0.573231
673	Saci_0690	10.0984	10.9715	9.22528	0.840842	-0.250094	0.743935	0.894389	1.07059	0.763236
717	Saci_0734	3.46043	4.29096	2.62989	0.61289	-0.706299	0.742473	0.894389	0.167175	0.205642
879	Saci_0902	3.34913	4.29096	2.40729	0.561013	-0.833893	0.744305	0.894389	0.16743	1.02404
1183	Saci_1218	21.2839	20.5485	22.0193	1.07158	0.0997346	0.742485	0.894389	0.00218852	0.632546
1217	Saci_1252	16.3072	14.654	17.9605	1.22564	0.293535	0.740631	0.894389	0.0715542	1.16432
1466	Saci_1508	4.12101	4.89945	3.34257	0.682234	-0.551661	0.741413	0.894389	0.0980133	0.186828
1867	Saci_1921	5.59886	4.37972	6.818	1.55672	0.638509	0.743714	0.894389	0.31051	3.39293
2017	Saci_2080	3.26738	3.85999	2.67476	0.692946	-0.529185	0.745336	0.894389	0.71554	1.22931
2031	Saci_2094	9.70579	8.62631	10.7853	1.25028	0.322247	0.744335	0.894389	0.0523274	0.729304
2264	Saci_2334	3.68328	4.24659	3.11997	0.734701	-0.444772	0.745643	0.894389	0.811724	0.00117348
1104	Saci_1134	29.2221	28.1797	30.2644	1.07398	0.102965	0.746825	0.89522	0.0339465	0.168105
1781	Saci_1833	5.13818	5.46355	4.81281	0.880893	-0.182961	0.74989	0.898445	0.271742	1.68382
2200	Saci_2270	49.4734	48.2213	50.7255	1.05193	0.0730401	0.750278	0.898463	2.7324	1.44242
700	Saci_0717	3.36435	3.25151	3.47719	1.06941	0.0968153	0.75147	0.898551	0.00468839	1.78413
856	Saci_0879	3.34216	3.20713	3.47719	1.08421	0.116641	0.751474	0.898551	0.242257	1.7923
1879	Saci_1933	3.36435	3.25151	3.47719	1.06941	0.0968153	0.75147	0.898551	0.00468839	1.78413
430	Saci_0436	4.05409	4.9882	3.11997	0.625469	-0.676989	0.752181	0.898845	1.48384	0.00108656
1124	Saci_1159	3.8098	3.20713	4.41248	1.37583	0.460307	0.753004	0.898845	0.240367	0.00210788
1468	Saci_1511	16.2036	17.2526	15.1546	0.878397	-0.187055	0.753473	0.898845	0.101274	0.187867
2113	Saci_2183	10.3669	9.14603	11.5877	1.26696	0.341376	0.753592	0.898845	0.144064	0.444307
2185	Saci_2255	30.8323	32.5151	29.1496	0.896496	-0.157631	0.754521	0.899506	0.0393339	0.0273911
22	Saci_0022	0.661079	0.519729	0.802429	1.54394	0.626615	0.759519	0.902776	0.465624	0.714671
81	Saci_0081	23.8004	25.5367	22.0642	0.864017	-0.210868	0.758751	0.902776	0.215226	0.831776
219	Saci_0221	10.1663	10.7052	9.62738	0.899317	-0.153099	0.759982	0.902776	0.631817	0.0110502
750	Saci_0768	17.5332	16.1688	18.8975	1.16877	0.224988	0.761004	0.902776	0.111482	0.093459
823	Saci_0846	26.1376	27.3622	24.9131	0.910495	-0.135277	0.75966	0.902776	1.59354	0.993169
873	Saci_0896	0.683268	0.564107	0.802429	1.42248	0.508407	0.761776	0.902776	0.504757	0.704075
1113	Saci_1143	0.683268	0.564107	0.802429	1.42248	0.508407	0.761776	0.902776	0.504757	0.704075
1425	Saci_1467	16.3168	15.4272	17.2065	1.11534	0.157479	0.75963	0.902776	2.1527	2.41401
1609	Saci_1657	9.94395	10.6608	9.22705	0.865509	-0.20838	0.761194	0.902776	1.22197	0.872807
1876	Saci_1930	10.5369	11.4912	9.58251	0.833899	-0.262056	0.759927	0.902776	0.753041	0.0388501
1945	Saci_2003	0.683268	0.564107	0.802429	1.42248	0.508407	0.761776	0.902776	0.504757	0.704075
1946	Saci_2004	0.683268	0.564107	0.802429	1.42248	0.508407	0.761776	0.902776	0.504757	0.704075
811	Saci_0834	18.3494	16.866	19.8328	1.1759	0.233771	0.762656	0.902927	0.25153	0.574131
1505	Saci_1552	249.09	231.756	266.424	1.14959	0.201113	0.762354	0.902927	1.70279	1.47253
1359	Saci_1395	4.67054	5.46355	3.87752	0.709707	-0.494704	0.763566	0.903345	0.272759	0.0487426
1775	Saci_1827	10.6044	9.7989	11.41	1.16441	0.219604	0.76381	0.903345	0.190168	0.0174301
2232	Saci_2302	17.5925	16.9104	18.2746	1.08067	0.11193	0.764137	0.903345	0.548063	0.171583
246	Saci_0250	4.53705	5.41918	3.65492	0.674442	-0.568233	0.766092	0.904765	0.00794633	0.0448082
1209	Saci_1244	4.51486	5.3748	3.65492	0.680011	-0.55637	0.766033	0.904765	0.12087	0.0449889
393	Saci_0397	4.14394	4.81069	3.47719	0.722805	-0.468321	0.766841	0.905046	0.368647	1.52736
1432	Saci_1474	4.04762	3.81561	4.27962	1.12161	0.165569	0.767084	0.905046	0.109668	2.13165
818	Saci_0841	47.9648	50.243	45.6865	0.909311	-0.137155	0.768324	0.906064	0.0364947	0.225582
1404	Saci_1445	4.6486	5.3748	3.9224	0.729776	-0.454475	0.769633	0.907162	0.120739	0.0868934
615	Saci_0630	27.1266	27.9578	26.2954	0.940537	-0.0884439	0.770539	0.907339	0.483741	0.468279
2109	Saci_2177	4.88642	4.33534	5.43751	1.25423	0.3268	0.770403	0.907339	0.00625384	0.0349722
1291	Saci_1326	18.4243	17.9942	18.8544	1.0478	0.0673698	0.772016	0.908633	0.525767	0.450923
1608	Saci_1656	18.7957	19.8069	17.7845	0.897897	-0.155379	0.774316	0.910893	1.07253	0.283806
201	Saci_0203	4.5969	4.4241	4.7697	1.07812	0.108516	0.775628	0.911655	1.07411	1.0649
215	Saci_0217	35.4295	33.5989	37.2601	1.10897	0.149219	0.776103	0.911655	0.0378734	0.1614
1537	Saci_1584	42.1653	44.3041	40.0264	0.903447	-0.146488	0.775768	0.911655	0.0299961	0.43756
218	Saci_0220	4.86448	4.24659	5.48238	1.29101	0.3685	0.777707	0.912015	0.801565	0.0790607
595	Saci_0609	19.0995	20.8148	17.3842	0.835186	-0.25983	0.777916	0.912015	1.51757	1.12119
987	Saci_1012	5.06439	5.93891	4.18987	0.705496	-0.50329	0.777929	0.912015	0.0130733	0.133045
1480	Saci_1523	4.93105	4.37972	5.48238	1.25177	0.323965	0.777604	0.912015	0.312642	0.0782984
391	Saci_0395	4.68601	4.37972	4.9923	1.13987	0.188867	0.778902	0.91271	0.313392	0.373156
236	Saci_0240	35.5327	37.8139	33.2515	0.879346	-0.185497	0.780276	0.912983	2.56058	0.501948
335	Saci_0339	5.26505	5.85015	4.67995	0.799972	-0.321979	0.779658	0.912983	0.907333	0.00165613
1869	Saci_1923	5.30943	5.93891	4.67995	0.788016	-0.343703	0.780227	0.912983	0.013049	0.00164495
247	Saci_0251	1.18056	1.60356	0.757555	0.47242	-1.08186	0.781767	0.913838	0.124864	0.449371
1721	Saci_1773	4.84219	4.37972	5.30465	1.21119	0.27642	0.781529	0.913838	0.312915	1.31895
181	Saci_0183	5.85871	6.54739	5.17003	0.789633	-0.340747	0.785586	0.916071	0.243421	0.063617
841	Saci_0864	5.81433	6.45863	5.17003	0.800484	-0.321056	0.785245	0.916071	0.0904572	0.0640162
1212	Saci_1247	5.43595	4.89945	5.97246	1.21901	0.285706	0.784784	0.916071	0.0968611	0.00061648
1395	Saci_1431	5.12424	4.94383	5.30465	1.07299	0.101631	0.785576	0.916071	0.583586	1.26534
2068	Saci_2132	28.338	27.8819	28.7942	1.03272	0.0464489	0.785324	0.916071	1.31345	0.501679
1493	Saci_1539	37.6049	38.8849	36.3248	0.934162	-0.0982548	0.78639	0.916564	0.047393	0.0134858
357	Saci_0361	12.5353	12.0109	13.0597	1.08732	0.120772	0.787137	0.91699	0.491825	0.16819
771	Saci_0792	21.8989	22.7605	21.0374	0.92429	-0.113582	0.792206	0.922447	0.0298024	0.00039872
1364	Saci_1400	22.8413	23.9775	21.7052	0.90523	-0.143644	0.794023	0.924115	0.578221	0.203197
951	Saci_0975	876.191	854.99	897.392	1.04959	0.0698316	0.795922	0.925877	4.68499	0.558352
2077	Saci_2141	6.86877	7.54247	6.19506	0.821357	-0.283918	0.796803	0.926452	0.0692221	0.124073
485	Saci_0494	56.8901	59.2687	54.5115	0.919734	-0.120711	0.799174	0.928431	0.504549	0.154864
1028	Saci_1053	13.9173	13.3926	14.442	1.07835	0.108828	0.799533	0.928431	0.64907	0.695603
1835	Saci_1887	13.9617	13.4814	14.442	1.07125	0.0992988	0.799671	0.928431	0.0705147	0.693398
1904	Saci_1958	6.15648	5.98328	6.32969	1.0579	0.0811966	0.800051	0.928431	0.0895972	0.767735
216	Saci_0218	1.09145	1.64794	0.534953	0.324619	-1.62318	0.804629	0.928805	0.200329	0.297045
452	Saci_0459	41.8457	42.954	40.7373	0.948394	-0.0764418	0.803203	0.928805	0.956854	0.013257
902	Saci_0925	6.51283	5.98328	7.04237	1.17701	0.235123	0.802033	0.928805	0.0892832	0.0619641
945	Saci_0969	7.28471	6.59177	7.97765	1.21024	0.275298	0.802148	0.928805	0.775254	0.383881
993	Saci_1018	7.10684	6.45863	7.75505	1.20073	0.263907	0.804083	0.928805	0.089344	0.102423
1046	Saci_1071	14.2065	13.5258	14.8872	1.10065	0.13836	0.800774	0.928805	1.00115e-05	0.180132
1247	Saci_1282	7.0025	7.54247	6.46254	0.85682	-0.222936	0.802821	0.928805	0.0691346	0.0779602
1323	Saci_1358	23.4819	22.6718	24.2919	1.07146	0.0995799	0.803522	0.928805	0.0512099	0.244837
1991	Saci_2054	1.09145	1.64794	0.534953	0.324619	-1.62318	0.804629	0.928805	0.200329	0.297045
2229	Saci_2299	6.33435	6.11642	6.55229	1.07126	0.0993121	0.802564	0.928805	2.31185	0.273444
1920	Saci_1975	6.53511	7.49809	5.57213	0.74314	-0.428294	0.805204	0.928837	0.402734	1.16779
2285	Saci_2355	1446.26	1497.11	1395.41	0.932068	-0.101493	0.80543	0.928837	0.000236083	0.0826925
13	Saci_0013	7.82762	7.49809	8.15715	1.0879	0.121541	0.819988	0.932115	0.397418	0.676977
75	Saci_0075	106.709	104.524	108.895	1.04183	0.0591151	0.819454	0.932115	0.0244756	1.76269
85	Saci_0085	7.92359	8.71506	7.13212	0.818367	-0.289181	0.82068	0.932115	0.206891	0.913568
111	Saci_0111	8.40616	9.05728	7.75505	0.856223	-0.223942	0.817243	0.932115	1.11845	0.0888531
439	Saci_0445	7.58258	7.49809	7.66707	1.02254	0.0321515	0.819182	0.932115	0.398579	1.17693
461	Saci_0468	7.12181	7.1115	7.13212	1.0029	0.00417687	0.813052	0.932115	0.447383	1.00109
462	Saci_0470	19.5	17.1639	21.8362	1.27222	0.347351	0.811385	0.932115	0.596265	4.57273
511	Saci_0523	1.203	1.60356	0.802429	0.500404	-0.998836	0.814242	0.932115	0.124699	0.478621
521	Saci_0533	1.18081	1.55919	0.802429	0.514646	-0.958347	0.812723	0.932115	1.38005	0.486567
550	Saci_0564	1.45565	1.08384	1.82746	1.68611	0.753695	0.817476	0.932115	0.00154465	0.03664
564	Saci_0578	8.03439	8.80382	7.26497	0.825207	-0.277172	0.816063	0.932115	1.28587	0.00513516
648	Saci_0663	15.9374	15.6934	16.1814	1.0311	0.0441799	0.816469	0.932115	0.000536973	2.75315
[truncated: 309 more rows]
